# Supplementary material for: Trans–Holocene Bayesian chronology for tree and field crop use from El Gigante rockshelter, Honduras
Source: PLoS One. 2023 Jun 23;18(6):e0287195. doi: 10.1371/journal.pone.0287195 (PMC10289419; doi:10.1371/journal.pone.0287195)
Supplement: S1 File — This file contains a) S1 Table, radiocarbon dates from El Gigante; b) S2 Table, OxCal model results; c) S3 Table, OxCal CQL2 code for model operation; d) S4 Table, stratum thickness measurements from excavation unit profiles (by unit corner); e) S5 Table, calculated stratum volumes (by unit) and depositional rates; f) S6 Table, time series data for proxy records of site utilization; g) S7 Table, correlation matrix for proxy records of site utilization; h) S8 Table, macrofossil counts and depositional rates by occupational phase. (XLSX) [file pone.0287195.s002.xlsx]

## Sheet: S1 File Overview
S1 File. Contains supplementary tables.
S1 Table. Radiocarbon dates from El Gigante.
S2 Table. OxCal model results.
S3 Table. OxCal CQL2 code for model operation.
S4 Table. Stratum thickness measurements from excavation unit profiles (by unit corner).
S5 Table. Calculated stratum volumes (by unit) and depositional rates.
S6 Table. Time series data for proxy records of site utilization.
S7 Table. Correlation matrix for proxy records of site utilization.
S8 Table. Macrofossil counts and depositional rates by occupational phase.

## Sheet: S1 Table
S1 Table. Radiocarbon dates from El Gigante.
Lab No.	PSU ID	Other ID	Catalog ID	Type	F14C	±	D14C (‰)	±	δ13C	δ15N	%C	%N	C:N	%O	δ18O	14C BP	±	CalBP (μ)	Cal BP (2σ lo)	Cal BP (2σ hi)	Cal BC/AD (μ)	Cal BC/AD (2σ lo)	Cal BC/AD (2σ hi)	Material	Bot. Category	Provenience/textual description	Phase	Unit Level	Stratum	Reference	Run date	Temporary Curation	Permanent Curation	Comments
Beta-unknown	—	S-16	—	Conv	—	—	—	—	—	—	—	—	—	—	—	39820	1100	43510	45040	42200	-41560	-43095	-40250	charcoal	—	Hasemann excavation (approx. Unit 15), Stratum IX?	(OUTLIER/EXCLUDED)	15*	IX?	Scheffler 2008	c. 2000–2008	Dept. of Anthropology, Penn State Univ.	INAH, Tegucigalpa, Honduras	Hasemann sample; excluded because of lack of provenience
UCIAMS-112160	PSU-5186	EG-044	—	AMS	—	—	—	—	—	—	—	—	—	—	—	26420	300	30635	31105	30125	-28685	-29160	-28175	ceiba seed (charred)	—	Unit 17, Level 32, Stratum VIIa	(OUTLIER/EXCLUDED)	17-32	VIIa	Kennett et al. 2017	25 July 2012	Dept. of Anthropology, Penn State Univ.	INAH, Tegucigalpa, Honduras	(19mgC). Level VII is a pre-human occupation level. Excluded from the model.
PSUAMS-8044	—	EG-227	EG01-12.1-RM-0000033	AMS	0.274929	0.0012027	-725.071	1.2027	—	—	—	—	—	—	—	10375	40	12250	12475	12000	-10300	-10530	-10050	Rollinia mucosa, complete seed	—	Unit 12, Level 1, Stratum Ia, solution pit	(OUTLIER/EXCLUDED)	12-01	Ia	this paper	02 October 2020	Dept. of Anthropology, Penn State Univ.	INAH, Tegucigalpa, Honduras	Pre-occupation material
ISGS 2966-3	—	S-18	—	Conv	—	—	—	—	-25.3	—	—	—	—	—	—	9970	70	11465	11735	11240	-9515	-9785	-9290	charcoal	—	Hasemann excavation (approx. Unit 15), Strata IV-VI	(OUTLIER/EXCLUDED)	15*	IV-VI	Scheffler 2008	c. 1994–1996	Dept. of Anthropology, Penn State Univ.	INAH, Tegucigalpa, Honduras	Hasemann sample; likely pre-occupation and excluded because of lack of provenience
UCIAMS-107520	PSU-5024	EG-028	—	AMS	—	—	—	—	—	—	—	—	—	—	—	9630	25	10985	11175	10790	-9035	-9230	-8840	single wood	—	Unit 17, Level 24, Stratum V, assoc. Feature 17-3	01 – Early Esperanza	17-24	IIIa2/V	Kennett et al. 2017	c. early 2012	Dept. of Anthropology, Penn State Univ.	INAH, Tegucigalpa, Honduras	Marcala pit dug into Esperanza level
Beta-156246	—	S-12	—	Conv	—	—	—	—	-25	—	—	—	—	—	—	9600	60	10950	11175	10740	-9000	-9230	-8790	charcoal	—	Unit 3, Level 24, Stratum Va	01 – Early Esperanza	03-24	Va	Scheffler 2008	c. 2000–2008	Dept. of Anthropology, Penn State Univ.	INAH, Tegucigalpa, Honduras
PSUAMS-9332	—	EG-278	—	AMS	0.30262	0.00128363	-697.38	1.28363	—	—	—	—	—	—	—	9600	35	10945	11165	10765	-8995	-9215	-8815	charcoal, single, pine wood	—	Unit 19, Level 39 (A), Stratum Vb	01 – Early Esperanza	19-39	Vb	this paper	1 June 2021	Dept. of Anthropology, Penn State Univ.	INAH, Tegucigalpa, Honduras
PSUAMS-8058	—	EG-243	—	AMS	0.302784	0.00111316	-697.216	1.11316	—	—	—	—	—	—	—	9595	30	10935	11150	10765	-8985	-9200	-8815	bottle gourd rind (Lagenaria)	Bottle gourd	Unit 18, Level 39, Stratum Va	01 – Early Esperanza	18-39	Va	this paper	02 October 2020	Dept. of Anthropology, Penn State Univ.	INAH, Tegucigalpa, Honduras
Beta-156245	—	S-11	—	Conv	—	—	—	—	-26	—	—	—	—	—	—	9590	60	10940	11175	10730	-8990	-9225	-8785	charcoal	—	Unit 1, Levels 19-22, Stratum VI, Feature 5	01 – Early Esperanza	01-19 thru 01-22	VI; Fea. 5	Scheffler 2008	c. 2000–2008	Dept. of Anthropology, Penn State Univ.	INAH, Tegucigalpa, Honduras
PSUAMS-8055	—	EG-240	—	AMS	0.304136	0.00117168	-695.864	1.17168	—	—	—	—	—	—	—	9560	35	10915	11090	10720	-8965	-9145	-8770	squash rind (Cucurbita)	Squash	Unit 18, Level 36, Stratum V, Feature 18-6	01 – Early Esperanza	18-36	V	this paper	02 October 2020	Dept. of Anthropology, Penn State Univ.	INAH, Tegucigalpa, Honduras
PSUAMS-9358	—	EG-290	—	AMS	0.304358	0.00163684	-695.642	1.63684	—	—	—	—	—	—	—	9555	45	10910	11105	10700	-8960	-9155	-8750	avocado pit	Avocado	Unit 17, Level 25, Stratum V	01 – Early Esperanza	17-25	V	this paper	15 June 2021	Dept. of Anthropology, Penn State Univ.	INAH, Tegucigalpa, Honduras
UCIAMS-120931	PSU-5394	EG-060	—	AMS	—	—	—	—	—	—	—	—	—	—	—	9550	25	10910	11075	10715	-8960	-9130	-8765	charcoal	—	Unit 18, Level 38, Stratum Va	01 – Early Esperanza	18-38	Va	Kennett et al. 2017	19 February 2013	Dept. of Anthropology, Penn State Univ.	INAH, Tegucigalpa, Honduras
UCIAMS-90929	PSU-4728	EG-006	—	AMS	—	—	—	—	—	—	—	—	—	—	—	9550	35	10905	11085	10705	-8960	-9135	-8755	Spondias sp.	Ciruela	Unit 4, Level 19, Stratum VI	01 – Early Esperanza	04-19	VI	Kennett et al. 2017	c. 2011?	Dept. of Anthropology, Penn State Univ.	INAH, Tegucigalpa, Honduras
PSUAMS-8054	—	EG-239	—	AMS	0.305027	0.00105495	-694.973	1.05495	—	—	—	—	—	—	—	9540	30	10900	11075	10700	-8950	-9130	-8750	squash rind (Cucurbita)	Squash	Unit 18, Level 35, Stratum V	01 – Early Esperanza	18-35	V	this paper	02 October 2020	Dept. of Anthropology, Penn State Univ.	INAH, Tegucigalpa, Honduras
PSUAMS-8057	—	EG-242	—	AMS	0.306117	0.00104745	-693.883	1.04745	—	—	—	—	—	—	—	9510	30	10850	11070	10660	-8900	-9125	-8710	squash rind (Cucurbita)	Squash	Unit 18, Level 39, Stratum Va	01 – Early Esperanza	18-39	Va	this paper	02 October 2020	Dept. of Anthropology, Penn State Univ.	INAH, Tegucigalpa, Honduras
UCIAMS-112164	PSU-5190	EG-049	—	AMS	—	—	—	—	—	—	—	—	—	—	—	9455	20	10680	10760	10580	-8735	-8815	-8630	cf. zapote husk	—	Unit 16, Level 20b, Stratum Vb	02 – Middle Esperanza	16-20b	Vb	Kennett et al. 2017	25 July 2012	Dept. of Anthropology, Penn State Univ.	INAH, Tegucigalpa, Honduras
ISGS 2965-2	—	S-17	—	Conv	—	—	—	—	-24.3	—	—	—	—	—	—	9450	70	10740	11075	10500	-8790	-9125	-8550	charcoal	—	Hasemann excavation (approx. Unit 15), Strata IV-VI	(OUTLIER/EXCLUDED)	15*	IV-VI	Scheffler 2008	c. 1994–1996	Dept. of Anthropology, Penn State Univ.	INAH, Tegucigalpa, Honduras	Hasemann sample; fits with Esperanza but excluded because of lack of provenience
PSUAMS-5389	—	EG-140	—	AMS	0.31059	0.00147211	-689.41	1.47211	—	—	—	—	—	—	—	9395	40	10620	10730	10505	-8675	-8780	-8555	quid	Maguey	Unit 3, Level 27, Stratum VI	02 – Middle Esperanza	03-27	VI	this paper	29 January 2019	Dept. of Anthropology, Penn State Univ.	INAH, Tegucigalpa, Honduras
UCIAMS-90928	PSU-4727	EG-005	—	AMS	—	—	—	—	—	—	—	—	—	—	—	9375	25	10600	10685	10505	-8650	-8740	-8560	Spondias sp.	Ciruela	Unit 4, Level 15, Stratum IVb	02 – Middle Esperanza	04-15	IVb	Kennett et al. 2017	c. 2011?	Dept. of Anthropology, Penn State Univ.	INAH, Tegucigalpa, Honduras
UCIAMS-90927	PSU-4726	EG-004	—	AMS	—	—	—	—	—	—	—	—	—	—	—	9375	25	10600	10685	10505	-8650	-8740	-8560	Spondias sp.	Ciruela	Unit 3, Level 26, Stratum VI	02 – Middle Esperanza	03-26	VI	Kennett et al. 2017	c. 2011?	Dept. of Anthropology, Penn State Univ.	INAH, Tegucigalpa, Honduras
PSUAMS-8052	—	EG-235	—	AMS	0.311523	0.00115548	-688.477	1.15548	—	—	—	—	—	—	—	9370	30	10595	10690	10505	-8645	-8740	-8555	squash rind (Cucurbita)	Squash	Unit 3, Level 27, Stratum VI	02 – Middle Esperanza	03-27	VI	this paper	02 October 2020	Dept. of Anthropology, Penn State Univ.	INAH, Tegucigalpa, Honduras
PSUAMS-8251	—	EG-238	—	AMS	0.312826	0.00115757	-687.174	1.15757	—	—	—	—	—	—	—	9335	30	10545	10655	10425	-8595	-8710	-8475	squash rind (Cucurbita)	Squash	Unit 18, Level 34, Stratum IVb	02 – Middle Esperanza	18-34	IVb	this paper	02 October 2020	Dept. of Anthropology, Penn State Univ.	INAH, Tegucigalpa, Honduras
UCIAMS-108394	PSU-5057	EG-025	—	AMS	—	—	—	—	—	—	—	—	—	—	—	9335	20	10540	10650	10435	-8595	-8700	-8485	single twig	—	Unit 6, Level 27a, Stratum IVb, Feature 6-4 (pit)	02 – Middle Esperanza	06-27a	IVb	Kennett et al. 2017	25 April 2012	Dept. of Anthropology, Penn State Univ.	INAH, Tegucigalpa, Honduras
UCIAMS-90931	PSU-4730	EG-008	—	AMS	—	—	—	—	—	—	—	—	—	—	—	9325	30	10530	10655	10420	-8580	-8705	-8470	Spondias sp.	Ciruela	Unit 18, Level 40, Stratum VI	02 – Middle Esperanza	18-40	VI	Kennett et al. 2017	c. 2011?	Dept. of Anthropology, Penn State Univ.	INAH, Tegucigalpa, Honduras
UCIAMS-93256	PSU-4756	EG-019	—	AMS	—	—	—	—	—	—	—	—	—	—	—	9315	25	10520	10645	10420	-8570	-8700	-8470	Spondias sp.	Ciruela	Unit 2, Level 20, Stratum IVb	02 – Middle Esperanza	02-20	IVb	Kennett et al. 2017	c. 2011?	Dept. of Anthropology, Penn State Univ.	INAH, Tegucigalpa, Honduras
UCIAMS-108399	PSU-5062	EG-033	—	AMS	—	—	—	—	—	—	—	—	—	—	—	9310	20	10515	10580	10420	-8565	-8635	-8470	single twig	—	Unit 18, Level 33a, Stratum IV, below Feature 18-4	02 – Middle Esperanza	18-33a	IIIf-IV; Fea. 18-4	Kennett et al. 2017	25 April 2012	Dept. of Anthropology, Penn State Univ.	INAH, Tegucigalpa, Honduras
PSUAMS-5391	—	EG-142	—	AMS	0.313748	0.00147533	-686.252	1.47533	—	—	—	—	—	—	—	9310	40	10505	10655	10300	-8555	-8705	-8355	maguey	Maguey	Unit 3, Level 28, Stratum VI	02 – Middle Esperanza	03-28	VI	this paper	29 January 2019	Dept. of Anthropology, Penn State Univ.	INAH, Tegucigalpa, Honduras
PSUAMS-9365	—	EG-298	—	AMS	0.314179	0.00104219	-685.821	1.04219	—	—	—	—	—	—	—	9300	30	10495	10645	10305	-8545	-8695	-8360	cf. Sapotaceae	—	Unit 2, Level 21b, Stratum Va	02 – Middle Esperanza	02-21b	Va	this paper	15 June 2021	Dept. of Anthropology, Penn State Univ.	INAH, Tegucigalpa, Honduras
Beta-171699	—	S-15	—	AMS	—	—	—	—	-10.6	—	—	—	—	—	—	9290	40	10470	10645	10295	-8525	-8695	-8345	cordage	—	Unit 1, Level 23b, Stratum VIIa	02 – Middle Esperanza	01-23b	VIIa	Scheffler 2008	c. 2000–2008	Dept. of Anthropology, Penn State Univ.	INAH, Tegucigalpa, Honduras	Intrusive from level above
UCIAMS-90932	PSU-4731	EG-009	—	AMS	—	—	—	—	—	—	—	—	—	—	—	9270	25	10450	10570	10300	-8500	-8620	-8350	Spondias sp.	Ciruela	Unit 18, Level 41, Stratum VIIa	02 – Middle Esperanza	18-41	VII	Kennett et al. 2017	c. 2011?	Dept. of Anthropology, Penn State Univ.	INAH, Tegucigalpa, Honduras
PSUAMS-5386	—	EG-136	—	AMS	0.31621	0.00145702	-683.79	1.45702	—	—	—	—	—	—	—	9250	40	10415	10565	10260	-8465	-8615	-8310	maguey (charred)	Maguey	Unit 19, Level 35, Stratum IVb	02 – Middle Esperanza	19-35	IVb	this paper	29 January 2019	Dept. of Anthropology, Penn State Univ.	INAH, Tegucigalpa, Honduras
PSUAMS-9333	—	EG-279	—	AMS	0.316349	0.00128004	-683.651	1.28004	—	—	—	—	—	—	—	9245	35	10410	10555	10260	-8460	-8610	-8310	charcoal, single, pine wood	—	Unit 19, Level 36 (C), Stratum IVb	02 – Middle Esperanza	19-36	IVb	this paper	1 June 2021	Dept. of Anthropology, Penn State Univ.	INAH, Tegucigalpa, Honduras
Beta-171700	—	S-14	—	AMS	—	—	—	—	-10.2	—	—	—	—	—	—	9240	40	10400	10555	10250	-8450	-8605	-8305	quid	Maguey	Unit 3, Level 28, Stratum VI	02 – Middle Esperanza	03-28	VI	Scheffler 2008	c. 2000–2008	Dept. of Anthropology, Penn State Univ.	INAH, Tegucigalpa, Honduras
PSUAMS-9354	—	EG-286	—	AMS	0.316712	0.0011566	-683.288	1.1566	—	—	—	—	—	—	—	9235	30	10395	10505	10260	-8445	-8560	-8310	avocado pit	Avocado	Unit 6, Level 27, Stratum IV	02 – Middle Esperanza	06-27	IV	this paper	15 June 2021	Dept. of Anthropology, Penn State Univ.	INAH, Tegucigalpa, Honduras
Beta-171706	—	S-13	—	Conv	—	—	—	—	-25	—	—	—	—	—	—	9210	60	10380	10560	10240	-8430	-8610	-8290	charcoal	—	Unit 19, Level 37, Stratum Vb	02 – Middle Esperanza	19-37	Vb	Scheffler 2008	c. 2000–2008	Dept. of Anthropology, Penn State Univ.	INAH, Tegucigalpa, Honduras
UCIAMS-120929	PSU-5392	EG-058	—	AMS	—	—	—	—	—	—	—	—	—	—	—	9190	20	10340	10485	10245	-8390	-8540	-8295	Spondias sp.	Ciruela	Unit 16, Level 18, Stratum IVb	02 – Middle Esperanza	16-18	IId/IV	Kennett et al. 2017	19 February 2013	Dept. of Anthropology, Penn State Univ.	INAH, Tegucigalpa, Honduras
PSUAMS-4675	—	EG-125	EG01-18.35-AR-93.8	AMS	0.31942	0.0012174	-680.58	1.2174	—	—	—	—	—	—	—	9170	35	10330	10485	10235	-8380	-8540	-8290	avocado rind	Avocado	Unit 18, Level 35, Stratum V	02 – Middle Esperanza	18-35	V	this paper	19 September 2018	Dept. of Anthropology, Penn State Univ.	INAH, Tegucigalpa, Honduras
PSUAMS-9363	—	EG-296	—	AMS	0.320839	0.00132192	-679.161	1.32192	—	—	—	—	—	—	—	9130	35	10295	10410	10220	-8345	-8460	-8270	avocado pit	Avocado	Unit 7, Level 19, Stratum III-Va	(OUTLIER/EXCLUDED)	07-19	III-Va	this paper	15 June 2021	Dept. of Anthropology, Penn State Univ.	INAH, Tegucigalpa, Honduras	Unit 7 is completely disturbed
PSUAMS-5688	—	EG-137	—	AMS	0.321093	0.00142636	-678.907	1.42636	—	—	—	—	—	—	—	9125	40	10295	10480	10205	-8345	-8530	-8255	charcoal (wood)	—	Unit 18, Level 33a, Stratum IIIf-IV	02 – Middle Esperanza	18-33a	IIIf-IV	this paper	29 January 2019	Dept. of Anthropology, Penn State Univ.	INAH, Tegucigalpa, Honduras
UCIAMS-116848	PSU-5328	EG-050	—	AMS	—	—	—	—	—	—	—	—	—	—	—	9105	30	10255	10375	10195	-8305	-8425	-8245	charcoal	—	Unit 1, Level 17a, Stratum IVb	02 – Middle Esperanza	01-17a	IVb	Kennett et al. 2017	04 November 2012	Dept. of Anthropology, Penn State Univ.	INAH, Tegucigalpa, Honduras
PSUAMS-9367	—	EG-301	—	AMS	0.323258	0.00117453	-676.742	1.17453	—	—	—	—	—	—	—	9070	30	10225	10255	10190	-8275	-8305	-8240	Sapotaceae	—	Unit 4, Level 15, Stratum IVb	02 – Middle Esperanza	04-15	IVb	this paper	15 June 2021	Dept. of Anthropology, Penn State Univ.	INAH, Tegucigalpa, Honduras
PSUAMS-5392	—	EG-143	—	AMS	0.329861	0.00147037	-670.139	1.47037	—	—	—	—	—	—	—	8910	40	10040	10190	9900	-8090	-8245	-7950	maguey	Maguey	Unit 6, Level 23a, Stratum IIIf	(OUTLIER/EXCLUDED)	06-23a	IIIf	this paper	29 January 2019	Dept. of Anthropology, Penn State Univ.	INAH, Tegucigalpa, Honduras	Probably kicked up from below activity floor
UCIAMS-90925	PSU-4724	EG-001	—	AMS	—	—	—	—	—	—	—	—	—	—	—	8880	30	10020	10180	9820	-8070	-8230	-7870	Persea sp.	Avocado	Unit 1, Level 18, Stratum Va, Feature 5	(OUTLIER/EXCLUDED)	01-18	Va; Fea. 5	Kennett et al. 2017	c. 2011?	Dept. of Anthropology, Penn State Univ.	INAH, Tegucigalpa, Honduras	Sample is from a pit on the S side of the unit that is from level IV. Pit wasn't identified during excavation and was combined with the whole level. Excluded b/c the pit was mixed with the rest of the unit. [Consistent with Late Esperanza but context uncertain]
UCIAMS-115015	PSU-5248	EG-048	—	AMS	—	—	—	—	—	—	—	—	—	—	—	8880	25	10025	10170	9895	-8075	-8225	-7945	Spondias sp. (charred)	Ciruela	Unit 18, Level 31, Stratum III/IV interface, Feature 18-4	03 – Late Esperanza	18-31	III/IV interface	Kennett et al. 2017	c. October 2012	Dept. of Anthropology, Penn State Univ.	INAH, Tegucigalpa, Honduras	III/IV interface; previously assigned as IIIf2
UCIAMS-117703	PSU-5353	EG-052	—	AMS	—	—	—	—	—	—	—	—	—	—	—	8835	25	9930	10150	9725	-7980	-8200	-7775	charcoal	—	Unit 2, Level 19b, Stratum IV	03 – Late Esperanza	02-19b	IV	Kennett et al. 2017	25 November 2012	Dept. of Anthropology, Penn State Univ.	INAH, Tegucigalpa, Honduras
UCIAMS-117707	PSU-5357	EG-056	—	AMS	—	—	—	—	—	—	—	—	—	—	—	8790	20	9805	9905	9690	-7855	-7955	-7740	Spondias sp.	Ciruela	Unit 4, Level 14, Stratum III/IV interface	03 – Late Esperanza	04-14	III/IV interface	Kennett et al. 2017	25 November 2012	Dept. of Anthropology, Penn State Univ.	INAH, Tegucigalpa, Honduras
PSUAMS-5387	—	EG-138	—	AMS	0.335173	0.00149834	-664.827	1.49834	—	—	—	—	—	—	—	8780	40	9800	10115	9555	-7850	-8170	-7605	charcoal	—	Unit 6, Level 26a, Stratum IIIf2	03 – Late Esperanza	06-26a	IIIf2	this paper	29 January 2019	Dept. of Anthropology, Penn State Univ.	INAH, Tegucigalpa, Honduras
PSUAMS-5383	—	EG-133	—	AMS	0.335635	0.00151553	-664.365	1.51553	—	—	—	—	—	—	—	8770	40	9780	10110	9555	-7830	-8165	-7605	charcoal	—	Unit 2, Level 18c, Stratum III/IV	03 – Late Esperanza	02-18c	III/IV	this paper	29 January 2019	Dept. of Anthropology, Penn State Univ.	INAH, Tegucigalpa, Honduras
UCIAMS-108404	PSU-5067	EG-038	—	AMS	—	—	—	—	—	—	—	—	—	—	—	8670	20	9610	9685	9545	-7660	-7735	-7595	single wood	—	Unit 19, Level 35, Stratum IVb	03 – Late Esperanza	19-35	IVb	Kennett et al. 2017	25 April 2012	Dept. of Anthropology, Penn State Univ.	INAH, Tegucigalpa, Honduras	Features 19-4a-c dug into these levels. Used 19-35
UCIAMS-108390	PSU-5053	EG-020	—	AMS	—	—	—	—	—	—	—	—	—	—	—	8665	20	9605	9680	9540	-7655	-7730	-7595	single wood	—	Unit 1, Level 15, Stratum IVb	03 – Late Esperanza	01-15	IVb	Kennett et al. 2017	25 April 2012	Dept. of Anthropology, Penn State Univ.	INAH, Tegucigalpa, Honduras
PSUAMS-9359	—	EG-291	—	AMS	0.366584	0.00105922	-633.416	1.05922	—	—	—	—	—	—	—	8060	25	8960	9085	8780	-7010	-7135	-6830	avocado pit	Avocado	Unit 17, Level 19a, Stratum IV	(OUTLIER/EXCLUDED)	17-19a	IV	this paper	15 June 2021	Dept. of Anthropology, Penn State Univ.	INAH, Tegucigalpa, Honduras	Excluded due to model outlier (A<60); anomalously early for Early Marcala
PSUAMS-4665	—	EG-115	EG01-19.34-AR-93.2	AMS	0.369865	0.00120569	-630.135	1.20569	—	—	—	—	—	—	—	7990	30	8860	9000	8655	-6915	-7050	-6705	avocado rind	Avocado	Unit 19, Level 34, Stratum IIIf2	04 – Early Marcala 1	19-34	IIIf2	this paper	19 September 2018	Dept. of Anthropology, Penn State Univ.	INAH, Tegucigalpa, Honduras
UCIAMS-90937	PSU-4736	EG-017	—	AMS	—	—	—	—	—	—	—	—	—	—	—	7985	25	8865	8995	8655	-6915	-7050	-6705	quid	Maguey	Unit 19, Level 34, Stratum IIIf2, Feature 14	04 – Early Marcala 1	19-34	IIIf2; Fea. 14	Kennett et al. 2017	c. 2011?	Dept. of Anthropology, Penn State Univ.	INAH, Tegucigalpa, Honduras
PSUAMS-4666	—	EG-116	EG01-19.34-AR-93.3	AMS	0.370652	0.00122674	-629.348	1.22674	—	—	—	—	—	—	—	7975	30	8850	8995	8650	-6900	-7045	-6700	avocado rind	Avocado	Unit 19, Level 34, Stratum IIIf2	04 – Early Marcala 1	19-34	IIIf2	this paper	19 September 2018	Dept. of Anthropology, Penn State Univ.	INAH, Tegucigalpa, Honduras
PSUAMS-4670	—	EG-120	EG01-19(2).34-AR-49.9	AMS	0.37063	0.0011839	-629.37	1.1839	—	—	—	—	—	—	—	7975	30	8850	8995	8650	-6900	-7045	-6700	avocado rind	Avocado	Unit 19, Level 34, Stratum IIIf2	04 – Early Marcala 1	19-34	IIIf2	this paper	19 September 2018	Dept. of Anthropology, Penn State Univ.	INAH, Tegucigalpa, Honduras
PSUAMS-4671	—	EG-121	EG01-19(2).34-AR-50.1	AMS	0.37109	0.00121583	-628.91	1.21583	—	—	—	—	—	—	—	7965	30	8840	8990	8645	-6890	-7045	-6700	avocado rind	Avocado	Unit 19, Level 34, Stratum IIIf2	04 – Early Marcala 1	19-34	IIIf2	this paper	19 September 2018	Dept. of Anthropology, Penn State Univ.	INAH, Tegucigalpa, Honduras
PSUAMS-5398	—	EG-149	—	AMS	0.371023	0.00150747	-628.977	1.50747	—	—	—	—	—	—	—	7965	35	8835	8995	8645	-6885	-7045	-6695	maguey	Maguey	Unit 19, Level 34, Stratum IIIf2	04 – Early Marcala 1	19-34	IIIf2	this paper	29 January 2019	Dept. of Anthropology, Penn State Univ.	INAH, Tegucigalpa, Honduras
PSUAMS-4667	—	EG-117	EG01-19.34-AR-93.7	AMS	0.371675	0.00122333	-628.325	1.22333	—	—	—	—	—	—	—	7950	30	8815	8985	8645	-6870	-7040	-6695	avocado rind	Avocado	Unit 19, Level 34, Stratum IIIf2	04 – Early Marcala 1	19-34	IIIf2	this paper	19 September 2018	Dept. of Anthropology, Penn State Univ.	INAH, Tegucigalpa, Honduras
UCIAMS-108393	PSU-5056	EG-024	—	AMS	—	—	—	—	—	—	—	—	—	—	—	7925	20	8760	8980	8605	-6815	-7035	-6655	single wood	—	Unit 6, Level 24, Stratum IIIf	04 – Early Marcala 1	06-24	IIIf	Kennett et al. 2017	25 April 2012	Dept. of Anthropology, Penn State Univ.	INAH, Tegucigalpa, Honduras
PSUAMS-4669	—	EG-119	EG01-19(2).34-AR-49.7	AMS	0.373147	0.00119357	-626.853	1.19357	—	—	—	—	—	—	—	7920	30	8765	8985	8600	-6815	-7035	-6650	avocado rind	Avocado	Unit 19, Level 34, Stratum IIIf2	04 – Early Marcala 1	19-34	IIIf2	this paper	19 September 2018	Dept. of Anthropology, Penn State Univ.	INAH, Tegucigalpa, Honduras
PSUAMS-5695	—	EG-162	EG01-19(2).33-AR-48.8	AMS	0.373725	0.0012002	-626.275	1.2002	—	—	—	—	—	—	—	7905	30	8735	8980	8595	-6785	-7030	-6645	avocado rind	Avocado	Unit 19, Level 33, Stratum IIIf2	04 – Early Marcala 1	19-33	IIIf2	this paper	29 January 2019	Dept. of Anthropology, Penn State Univ.	INAH, Tegucigalpa, Honduras
PSUAMS-5388	—	EG-139	—	AMS	0.376238	0.00144341	-623.762	1.44341	—	—	—	—	—	—	—	7855	35	8655	8850	8545	-6705	-6905	-6595	charcoal	—	Unit 19, Level 33, Stratum IIIf2	04 – Early Marcala 1	19-33	IIIf2	this paper	29 January 2019	Dept. of Anthropology, Penn State Univ.	INAH, Tegucigalpa, Honduras
PSUAMS-4668	—	EG-118	EG01-19(2).34-AR-49.5	AMS	0.376552	0.00131602	-623.448	1.31602	—	—	—	—	—	—	—	7845	30	8630	8755	8540	-6680	-6805	-6590	avocado rind	Avocado	Unit 19, Level 34, Stratum IIIf2	04 – Early Marcala 1	19-34	IIIf2	this paper	19 September 2018	Dept. of Anthropology, Penn State Univ.	INAH, Tegucigalpa, Honduras
PSUAMS-8064	—	EG-249	—	AMS	0.381387	0.00108195	-618.613	1.08195	—	—	—	—	—	—	—	7745	25	8515	8595	8430	-6565	-6645	-6480	squash rind (Cucurbita)	Squash	Unit 18, Level 31, Stratum III, Feature 18-4	04 – Early Marcala 1	18-31	III	this paper	02 October 2020	Dept. of Anthropology, Penn State Univ.	INAH, Tegucigalpa, Honduras
PSUAMS-5396	—	EG-147	—	AMS	0.399207	0.00154706	-600.793	1.54706	—	—	—	—	—	—	—	7375	35	8185	8325	8035	-6235	-6375	-6085	maguey bulb	Maguey	Unit 3, Level 22, Stratum IIIf, disturbed	05 – Early Marcala 2	03-22	IIIf	this paper	29 January 2019	Dept. of Anthropology, Penn State Univ.	INAH, Tegucigalpa, Honduras
PSUAMS-5404	—	EG-155	—	AMS	0.403583	0.00146596	-596.417	1.46596	—	—	—	—	—	—	—	7290	30	8100	8175	8020	-6150	-6225	-6075	maguey	Maguey	Unit 3, Level 23, Stratum IVb	05 – Early Marcala 2	03-23	IVb	this paper	29 January 2019	Dept. of Anthropology, Penn State Univ.	INAH, Tegucigalpa, Honduras
PSUAMS-5381	—	EG-131	—	AMS	0.407742	0.00143738	-592.258	1.43738	—	—	—	—	—	—	—	7205	30	8005	8165	7935	-6060	-6215	-5990	squash rind (charred)	Squash	Unit 18, Level 32b, Stratum III	05 – Early Marcala 2	18-32b	III	this paper	29 January 2019	Dept. of Anthropology, Penn State Univ.	INAH, Tegucigalpa, Honduras
UCIAMS-120930	PSU-5393	EG-059	—	AMS	—	—	—	—	—	—	—	—	—	—	—	7205	25	8005	8110	7940	-6055	-6165	-5990	Spondias sp.	Ciruela	Unit 18, Level 30, Stratum IIIf	05 – Early Marcala 2	18-30	IIIf	Kennett et al. 2017	19 February 2013	Dept. of Anthropology, Penn State Univ.	INAH, Tegucigalpa, Honduras
PSUAMS-5382	—	EG-132	—	AMS	0.4079	0.0014279	-592.1	1.4279	—	—	—	—	—	—	—	7205	30	8005	8165	7935	-6060	-6215	-5990	squash rind (charred)	Squash	Unit 18, Level 33a, Stratum IIIf-IV	05 – Early Marcala 2	18-33a	IIIf-IV	this paper	29 January 2019	Dept. of Anthropology, Penn State Univ.	INAH, Tegucigalpa, Honduras
PSUAMS-8053	—	EG-237	—	AMS	0.409346	0.00109922	-590.654	1.09922	—	—	—	—	—	—	—	7175	25	7985	8025	7940	-6035	-6075	-5990	squash rind (Cucurbita)	Squash	Unit 18, Level 33b, Stratum IIIf	05 – Early Marcala 2	18-33b	IIIf	this paper	02 October 2020	Dept. of Anthropology, Penn State Univ.	INAH, Tegucigalpa, Honduras
PSUAMS-8059	—	EG-244	—	AMS	0.409502	0.00113105	-590.498	1.13105	—	—	—	—	—	—	—	7170	25	7985	8020	7935	-6035	-6075	-5990	bottle gourd rind (Lagenaria)	Bottle gourd	Unit 18, Level 33b, Stratum IIIf	05 – Early Marcala 2	18-33b	IIIf	this paper	02 October 2020	Dept. of Anthropology, Penn State Univ.	INAH, Tegucigalpa, Honduras
PSUAMS-8056	—	EG-241	—	AMS	0.410433	0.00130864	-589.567	1.30864	—	—	—	—	—	—	—	7155	30	7975	8020	7880	-6025	-6075	-5930	squash rind (Cucurbita)	Squash	Unit 18, Level 37, Stratum V-VI, Feature 16-2	05 – Early Marcala 2	18-37	V-VI	this paper	02 October 2020	Dept. of Anthropology, Penn State Univ.	INAH, Tegucigalpa, Honduras
Beta-156244	—	S-09	—	Conv	—	—	—	—	-25	—	—	—	—	—	—	7140	200	7975	8355	7615	-6025	-6410	-5665	charcoal	—	Unit 3, Levels 15-17, Stratum IIIf2	05 – Early Marcala 2	03-15 or 17	IIIf2	Scheffler 2008	c. 2000–2008	Dept. of Anthropology, Penn State Univ.	INAH, Tegucigalpa, Honduras
PSUAMS-4674	—	EG-124	EG01-3.25-AR-138.7	AMS	0.412745	0.0013138	-587.255	1.3138	—	—	—	—	—	—	—	7110	30	7930	8015	7860	-5985	-6065	-5910	avocado rind	Avocado	Unit 3, Level 25, Stratum V	05 – Early Marcala 2	03-25	V	this paper	19 September 2018	Dept. of Anthropology, Penn State Univ.	INAH, Tegucigalpa, Honduras
PSUAMS-4673	—	EG-123	EG01-3.25-AR-138.6	AMS	0.413601	0.0012156	-586.399	1.2156	—	—	—	—	—	—	—	7090	25	7915	7975	7845	-5965	-6025	-5895	avocado rind	Avocado	Unit 3, Level 25, Stratum V	05 – Early Marcala 2	03-25	V	this paper	19 September 2018	Dept. of Anthropology, Penn State Univ.	INAH, Tegucigalpa, Honduras
PSUAMS-4672	—	EG-122	EG01-3.25-AR-138.5	AMS	0.414783	0.00117428	-585.217	1.17428	—	—	—	—	—	—	—	7070	25	7895	7965	7840	-5950	-6015	-5890	avocado rind	Avocado	Unit 3, Level 25, Stratum V	05 – Early Marcala 2	03-25	V	this paper	19 September 2018	Dept. of Anthropology, Penn State Univ.	INAH, Tegucigalpa, Honduras
UCIAMS-112162	PSU-5188	EG-046	—	AMS	—	—	—	—	—	—	—	—	—	—	—	6985	20	7825	7925	7740	-5875	-5980	-5790	avocado seed (charred)	Avocado	Unit 19, Level 28, Stratum III	05 – Early Marcala 2	19-28	III	Kennett et al. 2017	25 July 2012	Dept. of Anthropology, Penn State Univ.	INAH, Tegucigalpa, Honduras
UCIAMS-108398	PSU-5061	EG-032	—	AMS	—	—	—	—	—	—	—	—	—	—	—	6890	20	7715	7780	7670	-5765	-5835	-5720	single wood	—	Unit 18, Level 32a, Stratum IIIf, Feature 18-5	(OUTLIER/EXCLUDED)	18-32a	IIIf; Fea. 18-5	Kennett et al. 2017	25 April 2012	Dept. of Anthropology, Penn State Univ.	INAH, Tegucigalpa, Honduras	A<60; Underneath 18-31, Fea 18-4
UCIAMS-120928	PSU-5391	EG-057	—	AMS	—	—	—	—	—	—	—	—	—	—	—	6720	20	7580	7660	7515	-5635	-5710	-5565	Spondias sp.	Ciruela	Unit 6, Level 21, Stratum IIIe	06 – Middle Marcala 1	06-21	IIIe	Kennett et al. 2017	19 February 2013	Dept. of Anthropology, Penn State Univ.	INAH, Tegucigalpa, Honduras
PSUAMS-5395	—	EG-146	—	AMS	0.435722	0.00151436	-564.278	1.51436	—	—	—	—	—	—	—	6675	30	7540	7610	7480	-5590	-5660	-5530	maguey	Maguey	Unit 2, Level 18b, Stratum III	06 – Middle Marcala 1	02-18b	III	this paper	29 January 2019	Dept. of Anthropology, Penn State Univ.	INAH, Tegucigalpa, Honduras
UCIAMS-108403	PSU-5066	EG-037	—	AMS	—	—	—	—	—	—	—	—	—	—	—	6665	20	7535	7580	7485	-5585	-5635	-5535	single wood	—	Unit 19, Level 29, Stratum IIIe, Features 19-2 and 6-3	06 – Middle Marcala 1	19-29	IIIe; Fea. 19-2	Kennett et al. 2017	25 April 2012	Dept. of Anthropology, Penn State Univ.	INAH, Tegucigalpa, Honduras
PSUAMS-9353	—	EG-285	—	AMS	0.438206	0.00128809	-561.794	1.28809	—	—	—	—	—	—	—	6630	25	7515	7575	7430	-5565	-5625	-5480	avocado pit	Avocado	Unit 19, Level 27, Stratum III	06 – Middle Marcala 1	19-27	III	this paper	15 June 2021	Dept. of Anthropology, Penn State Univ.	INAH, Tegucigalpa, Honduras
Beta-156247	—	S-08	—	Conv	—	—	—	—	-25	—	—	—	—	—	—	6630	60	7510	7605	7425	-5560	-5660	-5475	charcoal	—	Unit 18, Level 27, Stratum IIId3.3, Feature 18-3	06 – Middle Marcala 1	18-27	IIId3.3; Fea. 18-3	Scheffler 2008	c. 2000–2008	Dept. of Anthropology, Penn State Univ.	INAH, Tegucigalpa, Honduras	Scheffler: IIId3.3
UCIAMS-108402	PSU-5065	EG-036	—	AMS	—	—	—	—	—	—	—	—	—	—	—	6630	20	7520	7575	7430	-5570	-5625	-5480	single twig	—	Unit 19, Level 26, Stratum IIIe, Feature 19-2	06 – Middle Marcala 1	19-26	IIIe; Fea. 19-2	Kennett et al. 2017	25 April 2012	Dept. of Anthropology, Penn State Univ.	INAH, Tegucigalpa, Honduras	Used 19-26, Pit dug into levels 25/27, 29/30
UCIAMS-108391	PSU-5054	EG-021	—	AMS	—	—	—	—	—	—	—	—	—	—	—	6620	20	7510	7570	7430	-5560	-5625	-5480	single wood	—	Unit 2, level 18b, stratum III, feature 3	06 – Middle Marcala 1	02-18b	III, Fea. 3	Kennett et al. 2017	25 April 2012	Dept. of Anthropology, Penn State Univ.	INAH, Tegucigalpa, Honduras	dug into level 2-18a
PSUAMS-3167	—	EG-096	—	AMS	0.439765	0.00124294	-560.235	1.24294	—	—	—	—	—	—	—	6600	25	7495	7570	7425	-5545	-5620	-5475	leaf, uncharred	—	Unit 6, Level 24, Stratum IIIe-f	06 – Middle Marcala 1	06-24	IIIe-f	this paper	02 December 2017	Dept. of Anthropology, Penn State Univ.	INAH, Tegucigalpa, Honduras
UCIAMS-90926	PSU-4725	EG-002	—	AMS	—	—	—	—	—	—	—	—	—	—	—	6600	25	7495	7570	7425	-5545	-5620	-5475	Spondias sp.	Ciruela	Unit 2, Level 17a, Stratum IIIe, feature 3	06 – Middle Marcala 1	02-17a	IIIe; Fea. 3	Kennett et al. 2017	c. 2011?	Dept. of Anthropology, Penn State Univ.	INAH, Tegucigalpa, Honduras
UCIAMS-108401	PSU-5064	EG-035	—	AMS	—	—	—	—	—	—	—	—	—	—	—	6585	20	7480	7560	7425	-5530	-5615	-5475	single twig	—	Unit 19, Level 25, Stratum IIIe, Feature 19-2/6-3	06 – Middle Marcala 1	19-25	IIIe; Fea. 19-2	Kennett et al. 2017	25 April 2012	Dept. of Anthropology, Penn State Univ.	INAH, Tegucigalpa, Honduras
UCIAMS-112163	PSU-5189	EG-047	—	AMS	—	—	—	—	—	—	—	—	—	—	—	6580	20	7475	7560	7425	-5530	-5615	-5475	quid (single fiber)	Maguey	Unit 6, Level 20, Stratum IIa7/IIIe, Feature 6-3	06 – Middle Marcala 1	06-20	IIa7/IIIe, Fea. 6-3	Kennett et al. 2017	25 July 2012	Dept. of Anthropology, Penn State Univ.	INAH, Tegucigalpa, Honduras	This date is too early for the level (IIa7) and probably was mixed during excavation from strata III immediately below. AMS date EG57 dates level 6-21 to the Marcala phase. [Added to IIIe – TKH]
PSUAMS-3165	—	EG-094	—	AMS	0.440944	0.00133026	-559.056	1.33026	—	—	—	—	—	—	—	6580	25	7480	7565	7425	-5530	-5615	-5475	leaf, uncharred	—	Unit 2(E) Profile Level XXIV, east wall, EG2000	06 – Middle Marcala 1	02-17b	III	this paper	02 December 2017	Dept. of Anthropology, Penn State Univ.	INAH, Tegucigalpa, Honduras
PSUAMS-8016	—	EG-215	EG01-4.12b-PS-0000164	AMS	0.440805	0.00126452	-559.195	1.26452	—	—	—	—	—	—	—	6580	25	7480	7565	7425	-5530	-5615	-5475	P. sapote, seed fragment/exocarp	—	Unit 4, Level 12b, Stratum III	06 – Middle Marcala 1	04-12b	III	this paper	30 September 2020	Dept. of Anthropology, Penn State Univ.	INAH, Tegucigalpa, Honduras
PSUAMS-5384	—	EG-134	—	AMS	0.441048	0.0014909	-558.952	1.4909	—	—	—	—	—	—	—	6575	30	7480	7565	7425	-5530	-5615	-5475	quid	Maguey	Unit 2, level 18b	06 – Middle Marcala 1	02-18b	III	this paper	29 January 2019	Dept. of Anthropology, Penn State Univ.	INAH, Tegucigalpa, Honduras
PSUAMS-9357	—	EG-289	—	AMS	0.4417	0.00119054	-558.3	1.19054	—	—	—	—	—	—	—	6565	25	7470	7560	7425	-5520	-5615	-5475	avocado pit	Avocado	Unit 17, Level 17, Stratum IIa	(OUTLIER/EXCLUDED)	17-17	IIa	this paper	15 June 2021	Dept. of Anthropology, Penn State Univ.	INAH, Tegucigalpa, Honduras	Middle Marcala outlier in Terminal Formative/Early Classic disturbance
UCIAMS-90930	PSU-4729	EG-007	—	AMS	—	—	—	—	—	—	—	—	—	—	—	6545	20	7460	7510	7420	-5510	-5560	-5470	Spondias sp.	Ciruela	Unit 6, Level 25, Stratum IIIe-f, activity floor	06 – Middle Marcala 1	06-25	IIIe-f	Kennett et al. 2017	c. 2011?	Dept. of Anthropology, Penn State Univ.	INAH, Tegucigalpa, Honduras	[Re-added] Excluded from the model because the date is slightly later than what would be expected. The sample was collected from an apparent activity surface. Date is solid middle Marcala date instead of Early Marcala as we would have predicted. Slight disturbance from the upper level is probably the cause. Not of great concern but excluded from the model.
PSUAMS-5692	—	EG-159	EG01-19(2).16-AR-39.8	AMS	0.44304	0.00127056	-556.96	1.27056	—	—	—	—	—	—	—	6540	25	7455	7560	7365	-5505	-5610	-5415	avocado rind	Avocado	Unit 19, Level 16, Stratum IIa6.2	06 – Middle Marcala 1	19-16	IIa6.2	this paper	29 January 2019	Dept. of Anthropology, Penn State Univ.	INAH, Tegucigalpa, Honduras	Late Marcala pit dug into Middle Marcala stratum
PSUAMS-1786	—	EG-091	—	AMS	0.443121	0.00150452	-556.879	1.50452	—	—	—	—	—	—	—	6540	30	7455	7565	7355	-5505	-5615	-5405	squash rind	Squash	Unit 2(E) Profile Level XXIV, east wall, EG2000	06 – Middle Marcala 1	02-17b	III	this paper	10 April 2017	Dept. of Anthropology, Penn State Univ.	INAH, Tegucigalpa, Honduras
UCIAMS-107522	PSU-5026	EG-031	—	AMS	—	—	—	—	—	—	—	—	—	—	—	6540	20	7455	7510	7420	-5505	-5560	-5470	leaf	—	Unit 18, Level 27, Stratum IIId3.3, Feature 18-3	06 – Middle Marcala 1	18-27	IIId3.3; Fea. 18-3	Kennett et al. 2017	c. early 2012	Dept. of Anthropology, Penn State Univ.	INAH, Tegucigalpa, Honduras	Leaves at bottom of pit
PSUAMS-2039	—	EG-093	—	AMS	0.443667	0.00145697	-556.333	1.45697	—	—	—	—	—	—	—	6530	30	7445	7560	7330	-5495	-5610	-5385	grass stem	—	Unit 18, Level 27, Stratum IIId3.3, Feature 18-3	06 – Middle Marcala 1	18-27	IIId3.3; Fea. 18-3	this paper	09 June 2017	Dept. of Anthropology, Penn State Univ.	INAH, Tegucigalpa, Honduras	Possible teosinte/maize sent to Logan; Middle Marcala date prompted re-runs
PSUAMS-3163	—	EG-093R	—	AMS	0.445176	0.0019198	-554.824	1.9198	—	—	—	—	—	—	—	6500	35	7390	7485	7320	-5440	-5535	-5370	grass stem	—	Unit 18, Level 27, Stratum IIId3.3, Feature 18-3	06 – Middle Marcala 1	18-27	IIId3.3; Fea. 18-3	this paper	02 December 2017	Dept. of Anthropology, Penn State Univ.	INAH, Tegucigalpa, Honduras	Rerun of remaining prepped material (0.14mg C). EG01 18.27 inner bag
PSUAMS-3166	—	EG-095	—	AMS	0.447867	0.00125024	-552.133	1.25024	—	—	—	—	—	—	—	6455	25	7370	7430	7320	-5420	-5480	-5370	leaf, uncharred	—	Unit 2, Level 18b, Stratum III	06 – Middle Marcala 1	02-18b	III	this paper	02 December 2017	Dept. of Anthropology, Penn State Univ.	INAH, Tegucigalpa, Honduras
PSUAMS-4679	—	EG-129	EG01-19(2).31-AR-47.6	AMS	0.448605	0.00125297	-551.395	1.25297	—	—	—	—	—	—	—	6440	25	7365	7425	7285	-5415	-5480	-5335	avocado rind	Avocado	Unit 19, Level 31, Stratum IIIf2, intrusive pit	06 – Middle Marcala 1	19-31	IIIf2	this paper	19 September 2018	Dept. of Anthropology, Penn State Univ.	INAH, Tegucigalpa, Honduras
UCIAMS-108400	PSU-5063	EG-034	—	AMS	—	—	—	—	—	—	—	—	—	—	—	6435	20	7365	7425	7285	-5420	-5480	-5335	single wood	—	Unit 19, Level 16, Stratum IIa6.2, Feature 8	06 – Middle Marcala 1	19-16	IIa6.2; Fea. 8	Kennett et al. 2017	25 April 2012	Dept. of Anthropology, Penn State Univ.	INAH, Tegucigalpa, Honduras	Late Marcala pit dug into Middle Marcala stratum
PSUAMS-9361	—	EG-294	—	AMS	0.450403	0.00119006	-549.597	1.19006	—	—	—	—	—	—	—	6405	25	7340	7425	7265	-5390	-5475	-5315	avocado pit	Avocado	Unit 6, Level 13, Stratum Ic/II	(OUTLIER/EXCLUDED)	06-13	Ic/II	this paper	15 June 2021	Dept. of Anthropology, Penn State Univ.	INAH, Tegucigalpa, Honduras	Redeposited
PSUAMS-5385	—	EG-135	—	AMS	0.450636	0.00138325	-549.364	1.38325	—	—	—	—	—	—	—	6405	25	7340	7425	7265	-5390	-5475	-5315	quid	Maguey	Unit 19, Level 31, Stratum IIIf2, intrusive pit	06 – Middle Marcala 1	19-31	IIIf2	this paper	29 January 2019	Dept. of Anthropology, Penn State Univ.	INAH, Tegucigalpa, Honduras
PSUAMS-5400	—	EG-151	—	AMS	0.451847	0.00153098	-548.153	1.53098	—	—	—	—	—	—	—	6380	30	7310	7425	7175	-5360	-5475	-5225	maguey	Maguey	Unit 6, Level 19, Stratum IIa7/IIIe, Feature 6-3	06 – Middle Marcala 1	06-19	IIa7/IIIe, Fea. 6-3	this paper	29 January 2019	Dept. of Anthropology, Penn State Univ.	INAH, Tegucigalpa, Honduras
PSUAMS-8066	—	EG-213	EG01-4.8-PS-0000161	AMS	0.452318	0.0011313	-547.682	1.1313	—	—	—	—	—	—	—	6375	25	7300	7420	7170	-5350	-5470	-5225	P. sapote, seed fragment/exocarp	—	Unit 4, Level 8, Stratum Ib; NE Corner, feature	06 – Middle Marcala 1	04-08	Ib	this paper	02 October 2020	Dept. of Anthropology, Penn State Univ.	INAH, Tegucigalpa, Honduras
UCIAMS-116849	PSU-5329	EG-051	—	AMS	—	—	—	—	—	—	—	—	—	—	—	6375	25	7300	7420	7170	-5350	-5470	-5225	P-seed (unknown)	—	Unit 2, Level 16a, Stratum III	06 – Middle Marcala 1	02-16a	III	Kennett et al. 2017	04 November 2012	Dept. of Anthropology, Penn State Univ.	INAH, Tegucigalpa, Honduras
PSUAMS-4676	—	EG-126	EG01-19(2).31-AR-46.9	AMS	0.452815	0.00124754	-547.185	1.24754	—	—	—	—	—	—	—	6365	25	7285	7420	7170	-5335	-5470	-5220	avocado rind	Avocado	Unit 19, Level 31, Stratum IIIf2, intrusive pit	06 – Middle Marcala 1	19-31	IIIf2	this paper	19 September 2018	Dept. of Anthropology, Penn State Univ.	INAH, Tegucigalpa, Honduras
PSUAMS-4677	—	EG-127	EG01-19(2).31-AR-47.2	AMS	0.454303	0.00131559	-545.697	1.31559	—	—	—	—	—	—	—	6340	25	7250	7320	7165	-5300	-5375	-5215	avocado rind	Avocado	Unit 19, Level 31, Stratum IIIf2, intrusive pit	06 – Middle Marcala 1	19-31	IIIf2	this paper	19 September 2018	Dept. of Anthropology, Penn State Univ.	INAH, Tegucigalpa, Honduras
PSUAMS-4678	—	EG-128	EG01-19(2).31-AR-47.3	AMS	0.454692	0.00134957	-545.308	1.34957	—	—	—	—	—	—	—	6330	25	7235	7320	7165	-5285	-5370	-5215	avocado rind	Avocado	Unit 19, Level 31, Stratum IIIf2, intrusive pit	06 – Middle Marcala 1	19-31	IIIf2	this paper	19 September 2018	Dept. of Anthropology, Penn State Univ.	INAH, Tegucigalpa, Honduras
PSUAMS-9351	—	EG-282	—	AMS	0.458913	0.0013065	-541.087	1.3065	—	—	—	—	—	—	—	6255	25	7195	7260	7025	-5245	-5310	-5075	avocado pit	Avocado	Unit 16, Level 5, Stratum Ia	(OUTLIER/EXCLUDED)	16-05	Ia	this paper	15 June 2021	Dept. of Anthropology, Penn State Univ.	INAH, Tegucigalpa, Honduras	Middle Marcala outlier kicked up from below
PSUAMS-8015	—	EG-214	EG01-4.9-PS-0000162	AMS	0.461301	0.00113154	-538.699	1.13154	—	—	—	—	—	—	—	6215	20	7100	7245	7010	-5150	-5295	-5060	P. sapote, seed fragment/exocarp	—	Unit 4, Level 9, Stratum Ib	(OUTLIER/EXCLUDED)	04-09	Ib	this paper	30 September 2020	Dept. of Anthropology, Penn State Univ.	INAH, Tegucigalpa, Honduras	Excluded due to model outlier (A<60)
PSUAMS-5696	—	EG-163	EG01-19(2).33-AR-49.2	AMS	0.462955	0.00315028	-537.045	3.15028	—	—	—	—	—	—	—	6190	60	7085	7255	6940	-5135	-5310	-4990	avocado rind	Avocado	Unit 19, Level 33, Stratum IIIf2, Pit, SE corner, Fea. 19-5b	07 – Middle Marcala 2	19-33	IIIf2	this paper	29 January 2019	Dept. of Anthropology, Penn State Univ.	INAH, Tegucigalpa, Honduras	Pit; probably more representative of Stratum IIIe-d
Beta-171705	—	S-10	—	Conv	—	—	—	—	-25	—	—	—	—	—	—	6180	90	7070	7275	6795	-5120	-5325	-4850	charcoal	—	Unit 19, Level 31, Stratum IIIf2, Pit, SE corner, Fea. 19-5b	07 – Middle Marcala 2	19-31	IIIf2	Scheffler 2008	c. 2000–2008	Dept. of Anthropology, Penn State Univ.	INAH, Tegucigalpa, Honduras	Pit; probably more representative of Stratum IIIe-d
PSUAMS-8048	—	EG-231	EG01-6.17a-SX-0000248	AMS	0.486467	0.00120604	-513.533	1.20604	—	—	—	—	—	—	—	5790	20	6590	6665	6495	-4645	-4715	-4550	Sideoxylon sp., complete seed	—	Unit 6, Level 17a, Stratum IId/IIIe	08 – Middle Marcala 3	06-17a	IId/IIIe	this paper	02 October 2020	Dept. of Anthropology, Penn State Univ.	INAH, Tegucigalpa, Honduras	Stratum IId, but getting towards Stratum IIIe interface
PSUAMS-8021	—	EG-220	EG01-7.10-PV-0000081	AMS	0.487686	0.00116295	-512.314	1.16295	—	—	—	—	—	—	—	5770	20	6570	6640	6490	-4620	-4695	-4545	P.viridis, seed fragment/exocarp	—	Unit 7, Level 10, Stratum IId	(OUTLIER/EXCLUDED)	07-10	IId	this paper	30 September 2020	Dept. of Anthropology, Penn State Univ.	INAH, Tegucigalpa, Honduras	Unit 7 is completely disturbed
PSUAMS-5703	—	EG-170	EG01-17.11-AR-112.3	AMS	0.48805	0.0012948	-511.95	1.2948	—	—	—	—	—	—	—	5760	25	6560	6650	6485	-4610	-4700	-4535	avocado rind	Avocado	Unit 17, Level 11, Stratum Ib2	(OUTLIER/EXCLUDED)	17-11	Ib2	this paper	29 January 2019	Dept. of Anthropology, Penn State Univ.	INAH, Tegucigalpa, Honduras	Middle Marcala outlier in Terminal Formative/Early Classic disturbance
PSUAMS-8063	—	EG-248	—	AMS	0.488464	0.00112604	-511.536	1.12604	—	—	—	—	—	—	—	5755	20	6555	6635	6485	-4605	-4685	-4540	squash rind (Cucurbita)	Squash	Unit 18, Level 24, Stratum IIId3	08 – Middle Marcala 3	18-24	IIId3	this paper	02 October 2020	Dept. of Anthropology, Penn State Univ.	INAH, Tegucigalpa, Honduras
PSUAMS-8017	—	EG-216	EG01-6.17a-PS-0000179	AMS	0.491637	0.00119762	-508.363	1.19762	—	—	—	—	—	—	—	5705	20	6485	6560	6405	-4535	-4610	-4455	P. sapote, seed fragment/exocarp	—	Unit 6, Level 17a, Stratum IId/IIIe	08 – Middle Marcala 3	06-17a	IId/IIIe	this paper	30 September 2020	Dept. of Anthropology, Penn State Univ.	INAH, Tegucigalpa, Honduras	Stratum IId, but getting towards Stratum IIIe interface
PSUAMS-8062	—	EG-247	—	AMS	0.493603	0.00114769	-506.397	1.14769	—	—	—	—	—	—	—	5670	20	6445	6495	6395	-4495	-4545	-4450	squash rind (Cucurbita)	Squash	Unit 18, Level 19, Stratum IIh	(OUTLIER/EXCLUDED)	18-19	IIh	this paper	02 October 2020	Dept. of Anthropology, Penn State Univ.	INAH, Tegucigalpa, Honduras	Redeposited
PSUAMS-8007	—	EG-204	EG01-13.8-AC-0000205	AMS	0.515012	0.0012529	-484.988	1.2529	—	—	—	—	—	—	—	5330	20	6100	6200	6000	-4150	-4250	-4050	acorn, complete, no cap	Acorn	Unit 13, Level 8, looting disturbance	(OUTLIER/EXCLUDED)	13-08	Ia-disturbed	this paper	30 September 2020	Dept. of Anthropology, Penn State Univ.	INAH, Tegucigalpa, Honduras	Looting disturbance
AA-93157	—	UBC-58A	—	AMS	0.6126	0.0042	—	—	-9.1	—	—	—	—	—	—	3937	55	4370	4525	4155	-2420	-2580	-2205	Zea mays cob	Maize	Unit 19, Level 22, Stratum II/III, Feature 19-2	09 – Late Marcala (a)	19-22	II/III; Fea. 19-2	this paper	c. late 2000s	Dept. of Anthropology, Penn State Univ.	INAH, Tegucigalpa, Honduras	Previously classed as IIIa3
PSUAMS-5691	—	EG-158	EG01-19(2).16-AR-37.2	AMS	0.614138	0.00147247	-385.862	1.47247	—	—	—	—	—	—	—	3915	20	4350	4420	4255	-2400	-2470	-2305	avocado rind	Avocado	Unit 19, Level 16, Stratum IIa6.2	09 – Late Marcala (a)	19-16	IIa6.2	this paper	29 January 2019	Dept. of Anthropology, Penn State Univ.	INAH, Tegucigalpa, Honduras	Late Marcala pit dug into Middle Marcala stratum
PSUAMS-9366	—	EG-300	—	AMS	0.616638	0.0014637	-383.362	1.4637	—	—	—	—	—	—	—	3885	20	4330	4410	4240	-2380	-2460	-2295	ciruela	Ciruela	Unit 6, Level 27b, Stratum IV	(OUTLIER/EXCLUDED)	06-27b	IV	this paper	15 June 2021	Dept. of Anthropology, Penn State Univ.	INAH, Tegucigalpa, Honduras	Intrusive
UCIAMS-108397	PSU-5060	EG-030	—	AMS	—	—	—	—	—	—	—	—	—	—	—	3880	20	4320	4410	4240	-2375	-2465	-2290	single wood	—	Unit 18, Level 19, Stratum IIh	09 – Late Marcala (a)	18-19	IIh	Kennett et al. 2017	25 April 2012	Dept. of Anthropology, Penn State Univ.	INAH, Tegucigalpa, Honduras	A<60; Previously assigned as IId
UCIAMS-128441	PSU-5630	EG-070	—	AMS	—	—	—	—	-8.4	13.6	38	1.1	35.4	45.2925	26.2973	3870	15	4310	4410	4235	-2360	-2460	-2285	Zea mays cob	Maize	Unit 7, Level 9, Stratum IId	(OUTLIER/EXCLUDED)	07-09	IId	Kennett et al. 2017	10 August 2013	Dept. of Anthropology, Penn State Univ.	INAH, Tegucigalpa, Honduras	Unit 7 is completely disturbed
PSUAMS-5394	—	EG-145	—	AMS	0.618216	0.00154526	-381.784	1.54526	—	—	—	—	—	—	—	3865	25	4295	4410	4155	-2350	-2460	-2205	quid	Maguey	Unit 19, Level 26, Stratum II/III, Feature 19-2	09 – Late Marcala (a)	19-26	II/III; Fea. 19-2	this paper	29 January 2019	Dept. of Anthropology, Penn State Univ.	INAH, Tegucigalpa, Honduras
UCIAMS-117705	PSU-5355	EG-054	—	AMS	—	—	—	—	—	—	—	—	—	—	—	3855	15	4275	4405	4155	-2330	-2455	-2205	tree legume	—	Unit 6, Level 20, Stratum IIa7, Feature 6-3	09 – Late Marcala (a)	06-20	IIa7, Fea. 6-3	Kennett et al. 2017	25 November 2012	Dept. of Anthropology, Penn State Univ.	INAH, Tegucigalpa, Honduras
PSUAMS-8046	—	EG-229	EG01-16.2-ANS-0000176	AMS	0.619467	0.0012647	-380.533	1.2647	—	—	—	—	—	—	—	3845	20	4255	4405	4150	-2305	-2455	-2200	Annona squamosa, complete seed	—	Unit 16, Level 2, Stratum Ia	(OUTLIER/EXCLUDED)	16-02	Ia	this paper	02 October 2020	Dept. of Anthropology, Penn State Univ.	INAH, Tegucigalpa, Honduras	Late Marcala outlier kicked up from below
PSUAMS-6127	—	EG-173	—	AMS	0.620241	0.00142846	-379.759	1.42846	—	—	—	—	—	—	—	3835	20	4230	4390	4145	-2280	-2440	-2200	rind	—	Unit 19, Level 26, Stratum II/III, Feature 19-2/6-3	10 – Late Marcala (b)	19-26	II/III; Fea. 19-2	this paper	03 June 2019	Dept. of Anthropology, Penn State Univ.	INAH, Tegucigalpa, Honduras
PSUAMS-8065	—	EG-211	EG01-3.11-ANS-0000187	AMS	0.620553	0.00128472	-379.447	1.28472	—	—	—	—	—	—	—	3835	20	4230	4390	4145	-2280	-2440	-2200	Annona squamosa, complete seed	—	Unit 3, Level 11, Stratum IId	10 – Late Marcala (b)	03-11	IId	this paper	02 October 2020	Dept. of Anthropology, Penn State Univ.	INAH, Tegucigalpa, Honduras
PSUAMS-4189	—	EG-114	—	AMS	0.620348	0.00149023	-379.652	1.49023	—	—	—	—	—	—	—	3835	20	4230	4390	4145	-2280	-2440	-2200	Zea mays cob	Maize	Unit 18, Level 19, Stratum IIh	10 – Late Marcala (b)	18-19	IIh	this paper	25 May 2018	Dept. of Anthropology, Penn State Univ.	INAH, Tegucigalpa, Honduras
UCIAMS-128444	PSU-5633	EG-073	—	AMS	—	—	—	—	—	—	—	—	—	—	—	3830	15	4215	4345	4150	-2265	-2395	-2200	Zea mays cob (charred)	Maize	Unit 18, Level 18, Stratum IIh	10 – Late Marcala (b)	18-18	IIh	Kennett et al. 2017	10 August 2013	Dept. of Anthropology, Penn State Univ.	INAH, Tegucigalpa, Honduras	Previously assigned as IId
UCIAMS-90933	PSU-4732	EG-010	—	AMS	—	—	—	—	—	—	—	—	—	—	—	3825	20	4210	4350	4100	-2265	-2400	-2150	Zea mays cob	Maize	Unit 1, Level 11, Stratum II/III, Feature 4	(OUTLIER/EXCLUDED)	01-11	II/III; Fea. 4	Kennett et al. 2017	c. 2011?	Dept. of Anthropology, Penn State Univ.	INAH, Tegucigalpa, Honduras	Exclude, Disturbed by later intrusive pit from looting of Classic period occupation
AA-89537	—	UBC-44A	—	AMS	0.6212	0.0039	—	—	-8.3	—	—	—	—	—	—	3825	49	4235	4410	4090	-2285	-2460	-2140	Zea mays cob	Maize	Unit 6, Level 20, Stratum IIa7, Feature 6-3	10 – Late Marcala (b)	06-20	IIa7, Fea. 6-3	this paper	c. late 2000s	Dept. of Anthropology, Penn State Univ.	INAH, Tegucigalpa, Honduras
UCIAMS-107519	PSU-5023	EG-022	—	AMS	—	—	—	—	—	—	—	—	—	—	—	3825	15	4205	4290	4150	-2260	-2345	-2200	single wood	—	Unit 3, Level 14, Stratum IIIe, Feature 3-2	10 – Late Marcala (b)	03-14	IIIe; Fea. 3-2	Kennett et al. 2017	c. early 2012	Dept. of Anthropology, Penn State Univ.	INAH, Tegucigalpa, Honduras	Sample from the bottom of fire pit. Originally called stratum III, but in intrusive pit feature.
PSUAMS-5401	—	EG-152	—	AMS	0.621428	0.00155509	-378.572	1.55509	—	—	—	—	—	—	—	3820	25	4210	4355	4095	-2260	-2405	-2145	maguey	Maguey	Unit 18, Level 18, Stratum IIh	10 – Late Marcala (b)	18-18	IIh	this paper	29 January 2019	Dept. of Anthropology, Penn State Univ.	INAH, Tegucigalpa, Honduras
PSUAMS-8045	—	EG-228	EG01-13.8a-RM-0000042	AMS	0.622094	0.00125602	-377.906	1.25602	—	—	—	—	—	—	—	3815	20	4200	4290	4095	-2250	-2345	-2145	Rollinia mucosa, complete seed	—	Unit 13, Level 8a, looting disturbance	(OUTLIER/EXCLUDED)	13-08a	Ia-disturbed	this paper	02 October 2020	Dept. of Anthropology, Penn State Univ.	INAH, Tegucigalpa, Honduras	Looting disturbance
UCIAMS-127387	PSU-5605	EG-066	—	AMS	—	—	—	—	-8.8	26.1	36.8	0.8	47.2	39.9774	27.0322	3815	20	4200	4290	4095	-2250	-2345	-2145	Zea mays cob	Maize	Unit 6, Level 19, Stratum IIa7, Feature 6-3	10 – Late Marcala (b)	06-19	IIa7, Fea. 6-3	Kennett et al. 2017	15 July 2013	Dept. of Anthropology, Penn State Univ.	INAH, Tegucigalpa, Honduras
PSUAMS-5399	—	EG-150	—	AMS	0.623353	0.00147283	-376.647	1.47283	—	—	—	—	—	—	—	3795	20	4175	4245	4090	-2230	-2295	-2140	quid	Maguey	Unit 18, Level 19, Stratum IIh	10 – Late Marcala (b)	18-19	IIh	this paper	29 January 2019	Dept. of Anthropology, Penn State Univ.	INAH, Tegucigalpa, Honduras
PSUAMS-4188	—	EG-113	—	AMS	0.624312	0.00155564	-375.688	1.55564	—	—	—	—	—	—	—	3785	25	4165	4245	4085	-2215	-2300	-2135	Zea mays cob	Maize	Unit 18, Level 18, Stratum IIh	10 – Late Marcala (b)	18-18	IIh	this paper	25 May 2018	Dept. of Anthropology, Penn State Univ.	INAH, Tegucigalpa, Honduras
UCIAMS-127384	PSU-5602	EG-063	—	AMS	—	—	—	—	-11	15.1	46.2	1.5	30.6	31.6898	28.3619	3780	25	4155	4245	4015	-2205	-2295	-2065	Zea mays cob	Maize	Unit 19, Level 21, Stratum IIc3, #28	10 – Late Marcala (b)	19-21	IIc3	Kennett et al. 2017	15 July 2013	Dept. of Anthropology, Penn State Univ.	INAH, Tegucigalpa, Honduras
Beta-171703	—	S-06	—	Conv	—	—	—	—	-25	—	—	—	—	—	—	3780	60	4165	4405	3980	-2215	-2455	-2030	charcoal	—	Unit 18, Level 18, Stratum IIh	10 – Late Marcala (b)	18-18	IIh	Scheffler 2008	c. 2000–2008	Dept. of Anthropology, Penn State Univ.	INAH, Tegucigalpa, Honduras
PSUAMS-8010	—	EG-207	EG01-13.9a-AM-0000154	AMS	0.625082	0.00131911	-374.918	1.31911	—	—	—	—	—	—	—	3775	20	4145	4240	4085	-2200	-2290	-2135	Annona squamosa, complete seed	—	Unit 13, Level 9a, looting disturbance	(OUTLIER/EXCLUDED)	13-09a	Ia-disturbed	this paper	30 September 2020	Dept. of Anthropology, Penn State Univ.	INAH, Tegucigalpa, Honduras	Looting disturbance
UCIAMS-127386	PSU-5604	EG-065	—	AMS	—	—	—	—	-9.4	23.2	40.8	1.5	27.2	49.2537	29.3125	3775	20	4145	4240	4085	-2200	-2290	-2135	Zea mays cob	Maize	Unit 6, Level 18, Stratum IId	10 – Late Marcala (b)	06-18	IId	Kennett et al. 2017	15 July 2013	Dept. of Anthropology, Penn State Univ.	INAH, Tegucigalpa, Honduras	Previously described as stratum IIa6.4; (This date is too early for the level and probably was mixed during excavation from Late Marcala strata immediately below); I would argue for adding this back in – it's a direct maize date and it fits very well with Late Marcala
UCIAMS-130720	PSU-5693	EG-074	—	AMS	—	—	—	—	-9.7	16.9	47.1	1.5	30.5	36.3064	30.6958	3765	25	4130	4235	3995	-2180	-2290	-2045	Zea mays cob	Maize	Unit 19, Level 21, Stratum IIc3, #27	10 – Late Marcala (b)	19-21	IIc3	Kennett et al. 2017	05 October 2013	Dept. of Anthropology, Penn State Univ.	INAH, Tegucigalpa, Honduras
PSUAMS-8775	—	EG-277	EG01-19.21-MCF-00001655	AMS	0.625947	0.00123269	-374.053	1.23269	-8.19496	—	45.7692	0.131558	347.903	39.2712	27.8422	3765	20	4130	4235	4005	-2180	-2285	-2055	Zea mays cob	Maize	Unit 19, Level 21, Stratum IIc3	10 – Late Marcala (b)	19-21	IIc3	this paper	28 January 2021	Dept. of Anthropology, Penn State Univ.	INAH, Tegucigalpa, Honduras
AA-93149	—	UBC-50A	—	AMS	0.626	0.003	—	—	-8.3	—	—	—	—	—	—	3763	38	4125	4245	3985	-2180	-2295	-2035	Zea mays cob	Maize	Unit 18, Level 18, Stratum IIh	10 – Late Marcala (b)	18-18	IIh	this paper	c. late 2000s	Dept. of Anthropology, Penn State Univ.	INAH, Tegucigalpa, Honduras
PSUAMS-8757	—	EG-259	EG01-6.19-MCF-00001138	AMS	0.626353	0.00123668	-373.647	1.23668	-8.61724	—	44.3723	0.412394	107.597	37.3622	26.2416	3760	20	4125	4235	3995	-2175	-2285	-2045	Zea mays cob	Maize	Unit 6, Level 19, Stratum IIa7, Feature 6-3	10 – Late Marcala (b)	06-19	IIa7, Fea. 6-3	this paper	28 January 2021	Dept. of Anthropology, Penn State Univ.	INAH, Tegucigalpa, Honduras
AA-89538	—	UBC-45A	—	AMS	0.6264	0.0047	—	—	-9	—	—	—	—	—	—	3758	59	4125	4385	3925	-2180	-2435	-1975	Zea mays cob	Maize	Unit 6, Level 20, Stratum IIa7, Feature 6-3	10 – Late Marcala (b)	06-20	IIa7, Fea. 6-3	this paper	c. late 2000s	Dept. of Anthropology, Penn State Univ.	INAH, Tegucigalpa, Honduras
UCIAMS-117706	PSU-5356	EG-055	—	AMS	—	—	—	—	—	—	—	—	—	—	—	3745	15	4100	4155	3990	-2150	-2205	-2040	P-seed (unknown)	—	Unit 3, Level 19, Stratum IIIf2	10 – Late Marcala (b)	03-19	II/III	Kennett et al. 2017	25 November 2012	Dept. of Anthropology, Penn State Univ.	INAH, Tegucigalpa, Honduras	PSU-569 results; Excluded because materials from this level included materials from a looters pit on the north side of the unit.
UCIAMS-130721	PSU-5694	EG-075	—	AMS	—	—	—	—	-9.9	18.4	46.2	1.3	36.6	44.9899	30.1779	3745	25	4095	4230	3985	-2145	-2280	-2035	Zea mays cob	Maize	Unit 19, Level 21, Stratum IIc3, #29	10 – Late Marcala (b)	19-21	IIc3	Kennett et al. 2017	05 October 2013	Dept. of Anthropology, Penn State Univ.	INAH, Tegucigalpa, Honduras
UCIAMS-120932	PSU-5395	EG-061	—	AMS	—	—	—	—	—	—	—	—	—	—	—	3740	15	4090	4155	3990	-2140	-2205	-2040	P-seed (unknown)	—	Unit 17, Level 25, Stratum V	(OUTLIER/EXCLUDED)	17-25	V	Kennett et al. 2017	19 February 2013	Dept. of Anthropology, Penn State Univ.	INAH, Tegucigalpa, Honduras	Excluded from the sample because this level is directly under and at the interface with a Formative level pit disturbance that intrudes into level V. Sample from upper strata.
UCIAMS-93254	PSU-4754	EG-014	—	AMS	—	—	—	—	—	—	—	—	—	—	—	3740	20	4090	4220	3985	-2140	-2270	-2035	Zea mays cob	Maize	Unit 19, Level 21, Stratum IIc3	10 – Late Marcala (b)	19-21	IIc3	Kennett et al. 2017	c. 2011?	Dept. of Anthropology, Penn State Univ.	INAH, Tegucigalpa, Honduras
UCIAMS-130722	PSU-5695	EG-076	—	AMS	—	—	—	—	-9.2	26.4	46	1	48	53.1417	31.2696	3735	25	4080	4220	3980	-2130	-2270	-2035	Zea mays cob	Maize	Unit 19, Level 21, Stratum IIc, #30	10 – Late Marcala (b)	19-21	IIc3	Kennett et al. 2017	05 October 2013	Dept. of Anthropology, Penn State Univ.	INAH, Tegucigalpa, Honduras
PSUAMS-8756	—	EG-258	EG01-6.18-MCC-00001137	AMS	0.628205	0.00131475	-371.795	1.31475	-8.45365	—	44.4942	0.42756	104.065	47.3452	29.2438	3735	20	4080	4155	3985	-2130	-2205	-2035	Zea mays cob	Maize	Unit 6, Level 18, Stratum IId	10 – Late Marcala (b)	06-18	IId	this paper	28 January 2021	Dept. of Anthropology, Penn State Univ.	INAH, Tegucigalpa, Honduras
PSUAMS-8061	—	EG-246	—	AMS	0.628274	0.00149565	-371.726	1.49565	—	—	—	—	—	—	—	3735	20	4080	4155	3985	-2130	-2205	-2035	bottle gourd rind (Lagenaria)	Bottle gourd	Unit 18, Level 18, Stratum IIh	10 – Late Marcala (b)	18-18	IIh	this paper	02 October 2020	Dept. of Anthropology, Penn State Univ.	INAH, Tegucigalpa, Honduras
AA-93150	—	UBC-51B	—	AMS	0.6282	0.0032	—	—	-8.5	—	—	—	—	—	—	3734	40	4080	4235	3930	-2135	-2285	-1985	Zea mays cob	Maize	Unit 18, Level 18, Stratum IIh	10 – Late Marcala (b)	18-18	IIh	this paper	c. late 2000s	Dept. of Anthropology, Penn State Univ.	INAH, Tegucigalpa, Honduras
UCIAMS-93253	PSU-4753	EG-012	—	AMS	—	—	—	—	—	—	—	—	—	—	—	3730	20	4070	4150	3985	-2120	-2205	-2035	Zea mays cob	Maize	Unit 7, Level 9, Stratum IId	(OUTLIER/EXCLUDED)	07-09	IId	Kennett et al. 2017	c. 2011?	Dept. of Anthropology, Penn State Univ.	INAH, Tegucigalpa, Honduras	Unit 7 is completely disturbed
PSUAMS-8758	—	EG-260	EG01-7.14-MCF-00001176	AMS	0.62952	0.00124327	-370.48	1.24327	-7.97308	—	48.252	0.364989	132.201	47.0786	29.375	3720	20	4055	4150	3980	-2105	-2200	-2030	Zea mays cob	Maize	Unit 7, Level 14, Stratum III-IVb	(OUTLIER/EXCLUDED)	07-14	III-IVb	this paper	28 January 2021	Dept. of Anthropology, Penn State Univ.	INAH, Tegucigalpa, Honduras	Unit 7 is completely disturbed
AA-93148	—	UBC-49A	—	AMS	0.63	0.003	—	—	-11.1	—	—	—	—	—	—	3712	38	4055	4225	3925	-2105	-2275	-1975	Zea mays cob	Maize	Unit 18, Level 19, Stratum IIh	10 – Late Marcala (b)	18-19	IIh	this paper	c. late 2000s	Dept. of Anthropology, Penn State Univ.	INAH, Tegucigalpa, Honduras
PSUAMS-6129	—	EG-175	—	AMS	0.631429	0.00137859	-368.571	1.37859	—	—	—	—	—	—	—	3695	20	4035	4145	3930	-2085	-2195	-1985	squash (cucurbit) stem	Squash	Unit 19, Level 21, Stratum IIc3	10 – Late Marcala (b)	19-21	IIc3	this paper	03 June 2019	Dept. of Anthropology, Penn State Univ.	INAH, Tegucigalpa, Honduras
PSUAMS-8038	—	EG-221	EG01-7.14-PV-0000082	AMS	0.631735	0.00125951	-368.265	1.25951	—	—	—	—	—	—	—	3690	20	4030	4140	3930	-2085	-2195	-1980	P.viridis, seed fragment/exocarp	—	Unit 7, Level 14, Stratum III-IVb	(OUTLIER/EXCLUDED)	07-14	III-IVb	this paper	02 October 2020	Dept. of Anthropology, Penn State Univ.	INAH, Tegucigalpa, Honduras	Unit 7 is completely disturbed
PSUAMS-5690	—	EG-157	EG01-19(2).21-AR-45.9	AMS	0.631598	0.00139845	-368.402	1.39845	—	—	—	—	—	—	—	3690	20	4030	4140	3930	-2085	-2195	-1980	avocado rind	Avocado	Unit 19, Level 21, Stratum IIc3	10 – Late Marcala (b)	19-21	IIc3	this paper	29 January 2019	Dept. of Anthropology, Penn State Univ.	INAH, Tegucigalpa, Honduras
PSUAMS-4183	—	EG-107	—	AMS	0.631836	0.00166399	-368.164	1.66399	—	—	—	—	—	—	—	3690	25	4030	4145	3925	-2080	-2195	-1975	Zea mays cob	Maize	Unit 6, Level 17a, Stratum IId	10 – Late Marcala (b)	06-17a	IId	this paper	25 May 2018	Dept. of Anthropology, Penn State Univ.	INAH, Tegucigalpa, Honduras
AA-89536	—	UBC-43A	—	AMS	0.6336	0.0047	—	—	-8.9	—	—	—	—	—	—	3666	58	4000	4155	3840	-2050	-2205	-1890	Zea mays cob	Maize	Unit 6, Level 20, Stratum IIa7, Feature 6-3	10 – Late Marcala (b)	06-20	IIa7, Fea. 6-3	this paper	c. late 2000s	Dept. of Anthropology, Penn State Univ.	INAH, Tegucigalpa, Honduras
PSUAMS-8020	—	EG-219	EG01-19.16-PV-0000145	AMS	0.633592	0.00141005	-366.408	1.41005	—	—	—	—	—	—	—	3665	20	4005	4085	3905	-2055	-2140	-1955	P.viridis, seed fragment/exocarp	—	Unit 19, Level 16, Stratum IIa6.2	10 – Late Marcala (b)	19-16	IIa6.2	this paper	30 September 2020	Dept. of Anthropology, Penn State Univ.	INAH, Tegucigalpa, Honduras	Late Marcala pit dug into Middle Marcala stratum
PSUAMS-5689	—	EG-156	EG01-19(2).21-AR-45.8	AMS	0.634015	0.00193564	-365.985	1.93564	—	—	—	—	—	—	—	3660	25	3995	4085	3895	-2045	-2140	-1950	avocado rind	Avocado	Unit 19, Level 21, Stratum IIc3	10 – Late Marcala (b)	19-21	IIc3	this paper	29 January 2019	Dept. of Anthropology, Penn State Univ.	INAH, Tegucigalpa, Honduras
Beta-171704	—	S-07	—	Conv	—	—	—	—	-25	—	—	—	—	—	—	3100	40	3305	3440	3205	-1355	-1490	-1255	charcoal	—	Unit 18, Level 21, Stratum Ib2/IIc interface	11 – Early Estanzuela	18-21	IIc	Scheffler 2008	c. 2000–2008	Dept. of Anthropology, Penn State Univ.	INAH, Tegucigalpa, Honduras	Ib2/IIc3 interface
Beta-156243	—	S-05	—	Conv	—	—	—	—	-25	—	—	—	—	—	—	3040	220	3225	3825	2745	-1275	-1875	-795	charcoal	—	Unit 18, Level 16, Stratum IIh	11 – Early Estanzuela	18-16	IIh	Scheffler 2008	c. 2000–2008	Dept. of Anthropology, Penn State Univ.	INAH, Tegucigalpa, Honduras	Previously assigned as Stratum IIc3
AA-89524	—	UBC-31	—	AMS	0.7052	0.0076	—	—	-10.4	—	—	—	—	—	—	2806	87	2940	3160	2755	-990	-1210	-805	Zea mays cob	Maize	Unit 1, Level 14a, Stratum II/IVb	12 – Middle Estanzuela	01-14a	II/IVb	this paper	c. late 2000s	Dept. of Anthropology, Penn State Univ.	INAH, Tegucigalpa, Honduras
UCIAMS-112161	PSU-5187	EG-045	—	AMS	—	—	—	—	—	—	—	—	—	—	—	2755	20	2835	2920	2775	-885	-975	-830	avocado seed (charred)	Avocado	Unit 6, Level 18, Stratum IId	12 – Middle Estanzuela	06-18	IId	Kennett et al. 2017	25 July 2012	Dept. of Anthropology, Penn State Univ.	INAH, Tegucigalpa, Honduras	Previously described as stratum IIa6.4
AA-88412	—	UBC-27	—	AMS	0.7416	0.0051	—	—	-8.6	—	—	—	—	—	—	2401	55	2490	2705	2335	-540	-755	-390	Zea mays cob	Maize	Unit 2, Level 10, Stratum Ib/II	12 – Middle Estanzuela	02-10	Ib/II	this paper	c. late 2000s	Dept. of Anthropology, Penn State Univ.	INAH, Tegucigalpa, Honduras
UCIAMS-109340	PSU-5105	EG-039	—	AMS	—	—	—	—	—	—	—	—	—	—	—	2280	15	2300	2345	2180	-350	-400	-230	human hair	—	Unit 19, Level 4, Stratum Ib	(OUTLIER/EXCLUDED)	19-04	Ib	Kennett et al. 2017	c. May 2012	Dept. of Anthropology, Penn State Univ.	INAH, Tegucigalpa, Honduras	A<60
UCIAMS-233482	PSU-5985	EG-193	EG01-19.15-MCF-00001647	AMS	0.752775	0.00146634	-247.225	1.46634	-8.3422	13.9598	46.1652	1.24423	37.1033	48.6331	26.6374	2280	20	2285	2350	2180	-335	-400	-230	Zea mays cob	Maize	Unit 19, Level 15, Stratum IIa6.2	(OUTLIER/EXCLUDED)	19-15	IIa6.2	this paper	c. July 2020	Dept. of Anthropology, Penn State Univ.	INAH, Tegucigalpa, Honduras	A<60
Beta-159055	—	S-04	—	AMS	—	—	—	—	-8.5	—	—	—	—	—	—	2280	40	2260	2355	2150	-310	-405	-205	Zea mays cob	Maize	Unit 2, level 14a, stratum Ic/IIIc interface	13 – Late Estanzuela 1	02-14a	II/III	Scheffler 2008	c. 2000–2008	Dept. of Anthropology, Penn State Univ.	INAH, Tegucigalpa, Honduras	Possibly from adjacent Stratum Ic
UCIAMS-127385	PSU-5603	EG-064	—	AMS	—	—	—	—	—	—	—	—	—	—	—	2270	20	2270	2345	2155	-320	-400	-210	Zea mays cob (charred)	Maize	Unit 19, Level 21, Stratum IIc, #39	13 – Late Estanzuela 1	19-21	Ib/IIc3	Kennett et al. 2017	15 July 2013	Dept. of Anthropology, Penn State Univ.	INAH, Tegucigalpa, Honduras	Bottom of Late Formative pit feature
UCIAMS-173149	PSU-6945	EG-079	—	AMS	—	—	—	—	-9.3	15.9	42.3	1.1	39	48.262	24.2584	2260	15	2260	2340	2160	-310	-395	-210	Zea mays cob	Maize	Unit 1, Level 5, Stratum Ib	13 – Late Estanzuela 1	01-05	Ib	Kennett et al. 2017	26 May 2016	Dept. of Anthropology, Penn State Univ.	INAH, Tegucigalpa, Honduras
UCIAMS-108395	PSU-5058	EG-026	—	AMS	—	—	—	—	—	—	—	—	—	—	—	2255	25	2245	2345	2155	-300	-395	-205	textile, painted	—	Unit 10, Level 2, Stratum Ia, looting disturbance	(OUTLIER/EXCLUDED)	10-02	Ia-disturbed	Kennett et al. 2017	25 April 2012	Dept. of Anthropology, Penn State Univ.	INAH, Tegucigalpa, Honduras	(Painted Textile with design, 10.02.07) Excluded from the model because of looters disturbance in this pit. Painted textile recovered probably is from the burial remains identified in level 10-16
UCIAMS-128443	PSU-5632	EG-072	—	AMS	—	—	—	—	—	—	—	—	—	—	—	2250	15	2245	2340	2155	-295	-390	-205	Zea mays cob (charred)	Maize	Unit 18, Level 17, Stratum II	13 – Late Estanzuela 1	18-17	II	Kennett et al. 2017	10 August 2013	Dept. of Anthropology, Penn State Univ.	INAH, Tegucigalpa, Honduras	Previously assigned as IIb2
PSUAMS-9355	—	EG-287	—	AMS	0.755739	0.00147166	-244.261	1.47166	—	—	—	—	—	—	—	2250	20	2245	2340	2155	-295	-390	-205	avocado pit	Avocado	Unit 6, Level 8b, Stratum IIa1	13 – Late Estanzuela 1	06-08b	IIa1	this paper	15 June 2021	Dept. of Anthropology, Penn State Univ.	INAH, Tegucigalpa, Honduras
PSUAMS-3537	—	EG-097	—	AMS	0.755739	0.00166944	-244.261	1.66944	—	—	—	—	—	—	—	2250	20	2245	2340	2155	-295	-390	-205	grass leaf	—	Unit 19, Level 15, Stratum IIa6.2	13 – Late Estanzuela 1	19-15	IIa6.2	this paper	23 February 2018	Dept. of Anthropology, Penn State Univ.	INAH, Tegucigalpa, Honduras
UCIAMS-233467	PSU-5969	EG-177	EG01-3.10-MCF00001011	AMS	0.756303	0.00162245	-243.697	1.62245	-8.21848	—	55.3471	0.0724265	764.183	47.9047	28.2038	2245	20	2240	2340	2155	-290	-390	-205	Zea mays cob	Maize	Unit 3, Level 10, Stratum IId	13 – Late Estanzuela 1	03-10	IId	this paper	c. July 2020	Dept. of Anthropology, Penn State Univ.	INAH, Tegucigalpa, Honduras
UCIAMS-90934	PSU-4733	EG-011	—	AMS	—	—	—	—	—	—	—	—	—	—	—	2240	20	2235	2335	2155	-285	-385	-205	Zea mays cob	Maize	Unit 3, Level 9, Stratum Ib, Feature 3-2	13 – Late Estanzuela 1	03-09	Ib; Fea. 3-2	Kennett et al. 2017	c. 2011?	Dept. of Anthropology, Penn State Univ.	INAH, Tegucigalpa, Honduras
UCIAMS-90935	PSU-4734	EG-013	—	AMS	—	—	—	—	—	—	—	—	—	—	—	2240	20	2235	2335	2155	-285	-385	-205	Zea mays cob	Maize	Unit 18, Level 21, Stratum Ib2/IIc interface	13 – Late Estanzuela 1	18-21	Ib2/IIc	Kennett et al. 2017	c. 2011?	Dept. of Anthropology, Penn State Univ.	INAH, Tegucigalpa, Honduras
PSUAMS-4180	—	EG-104	—	AMS	0.756502	0.0016666	-243.498	1.6666	—	—	—	—	—	—	—	2240	20	2235	2335	2155	-285	-385	-205	Zea mays cob	Maize	Unit 6, Level 14, Stratum IIa4	13 – Late Estanzuela 1	06-14	IIa4	this paper	25 May 2018	Dept. of Anthropology, Penn State Univ.	INAH, Tegucigalpa, Honduras
AA-89533	—	UBC-40B	—	AMS	0.7569	0.0035	—	—	-8	—	—	—	—	—	—	2238	36	2235	2345	2145	-285	-395	-195	Zea mays cob	Maize	Unit 7, Level 20, Stratum Ib2	(OUTLIER/EXCLUDED)	07-20	Ib2	this paper	c. late 2000s	Dept. of Anthropology, Penn State Univ.	INAH, Tegucigalpa, Honduras	Unit 7 is completely disturbed
UCIAMS-249543	—	EG-306	EG01-17.7-MCF-00001439	AMS	0.757002	0.00138478	-242.998	1.38478	-9.12746	2.91555	49.887	0.210712	236.754	49.7356	27.8194	2235	15	2230	2330	2155	-280	-380	-205	Zea mays cob	Maize	Unit 17, Level 7, Stratum Ib, TF/EC disturbance	13 – Late Estanzuela 1	17-07	Ib	this paper	10 August 2021	Dept. of Anthropology, Penn State Univ.	INAH, Tegucigalpa, Honduras
AA-88408	—	UBC-23B	—	AMS	0.7574	0.0035	—	—	-9.7	—	—	—	—	—	—	2232	36	2235	2340	2145	-285	-395	-195	Zea mays cob	Maize	Unit 2, Level 14a, Stratum II/III	13 – Late Estanzuela 1	02-14a	II/III	this paper	c. late 2000s	Dept. of Anthropology, Penn State Univ.	INAH, Tegucigalpa, Honduras	Possibly from adjacent Stratum Ic
UCIAMS-117704	PSU-5354	EG-053	—	AMS	—	—	—	—	—	—	—	—	—	—	—	2230	15	2225	2325	2150	-280	-380	-205	tree legume	—	Unit 18, Level 17, Stratum II	13 – Late Estanzuela 1	18-17	II	Kennett et al. 2017	25 November 2012	Dept. of Anthropology, Penn State Univ.	INAH, Tegucigalpa, Honduras	Previously assigned as Ib2
UCIAMS-233481	PSU-5984	EG-192	EG01-19-13-MCF-00001619	AMS	0.758271	0.00147528	-241.729	1.47528	-8.92194	—	56.5894	0.143478	394.413	58.5539	27.0751	2225	20	2230	2330	2150	-280	-380	-200	Zea mays cob	Maize	Unit 19, Level 13, Stratum IIa1	13 – Late Estanzuela 1	19-13	IIa1	this paper	c. July 2020	Dept. of Anthropology, Penn State Univ.	INAH, Tegucigalpa, Honduras
AA-88415	—	UBC-30C	—	AMS	0.7582	0.0035	—	—	-9.1	—	—	—	—	—	—	2223	36	2230	2340	2145	-280	-390	-195	Zea mays cob (charred)	Maize	Unit 2, Level 10a, Stratum Ib/II	13 – Late Estanzuela 1	02-10a	Ib/II	this paper	c. late 2000s	Dept. of Anthropology, Penn State Univ.	INAH, Tegucigalpa, Honduras
UCIAMS-108396	PSU-5059	EG-027	—	AMS	—	—	—	—	—	—	—	—	—	—	—	2220	20	2225	2325	2150	-275	-380	-200	petate-grass	—	Unit 13, Level 10/11, Stratum Ia, looting disturbance	(OUTLIER/EXCLUDED)	13-10/11	Ia-disturbed	Kennett et al. 2017	25 April 2012	Dept. of Anthropology, Penn State Univ.	INAH, Tegucigalpa, Honduras	Petate in levels 10 & 11 correspond to NE Fea in 13-12 & 13-13. Petate dated from 13-10. Excluded from the model because of looters disturbance to remove the petate.
UCIAMS-233483	PSU-5986	EG-194	EG01-19.17-MCF-00001648	AMS	0.758521	0.00147547	-241.479	1.47547	-8.90149	27.0962	40.5279	0.124	326.839	55.6024	23.8503	2220	20	2225	2325	2150	-275	-380	-200	Zea mays cob	Maize	Unit 19, Level 17, Stratum Ib	13 – Late Estanzuela 1	19-17	Ib	this paper	c. July 2020	Dept. of Anthropology, Penn State Univ.	INAH, Tegucigalpa, Honduras
UCIAMS-128442	PSU-5631	EG-071	—	AMS	—	—	—	—	—	—	—	—	—	—	—	2220	15	2225	2320	2150	-275	-370	-200	Zea mays cob (charred)	Maize	Unit 18, level 15, stratum Ib	13 – Late Estanzuela 1	18-15	Ib	Kennett et al. 2017	10 August 2013	Dept. of Anthropology, Penn State Univ.	INAH, Tegucigalpa, Honduras	Previously assigned as Stratum IIc3
AA-93166	—	UBC-67A	—	AMS	0.7585	0.0034	—	—	-10.6	—	—	—	—	—	—	2220	35	2230	2335	2125	-280	-390	-175	Zea mays cob	Maize	Unit 16, Level 24, Stratum Ib, Feature 7-1 intrusion	13 – Late Estanzuela 1	16-24	Ib; Fea. 7-1	this paper	c. late 2000s	Dept. of Anthropology, Penn State Univ.	INAH, Tegucigalpa, Honduras
UCIAMS-173151	PSU-6947	EG-081	—	AMS	—	—	—	—	-9.3	26.6	39.9	1.2	34.1	49.1058	28.6804	2220	15	2225	2320	2150	-275	-370	-200	Zea mays cob	Maize	Unit 1, Level 6, Stratum Ib	13 – Late Estanzuela 1	01-06	Ic	Kennett et al. 2017	26 May 2016	Dept. of Anthropology, Penn State Univ.	INAH, Tegucigalpa, Honduras
PSUAMS-4174	—	EG-098	—	AMS	0.758498	0.00154252	-241.502	1.54252	—	—	—	—	—	—	—	2220	20	2225	2325	2150	-275	-380	-200	Zea mays cob	Maize	Unit 6, Level 13, Stratum Ic/II	13 – Late Estanzuela 1	06-13	Ic/II	this paper	25 May 2018	Dept. of Anthropology, Penn State Univ.	INAH, Tegucigalpa, Honduras
PSUAMS-8755	—	EG-257	EG01-3.18-MCF-00001012	AMS	0.758448	0.00133317	-241.552	1.33317	-7.96592	—	40.5679	0.0570991	710.483	49.2545	28.6054	2220	15	2225	2320	2150	-275	-370	-200	Zea mays cob	Maize	Unit 3, Level 18, Stratum IId	13 – Late Estanzuela 1	03-18	IId	this paper	28 January 2021	Dept. of Anthropology, Penn State Univ.	INAH, Tegucigalpa, Honduras
UCIAMS-173153	PSU-6949	EG-083	—	AMS	—	—	—	—	-9.7	19.1	34.2	1.4	25.1	44.6643	27.5052	2215	15	2225	2315	2150	-275	-370	-200	Zea mays cob	Maize	Unit 2, Level 5, Stratum Ia/Ib	13 – Late Estanzuela 1	02-05	Ia/Ib	Kennett et al. 2017	26 May 2016	Dept. of Anthropology, Penn State Univ.	INAH, Tegucigalpa, Honduras	Layer cuts through two sub-strata
PSUAMS-7999	—	EG-196	EG01-3.9-AC-0000300	AMS	0.758843	0.00141317	-241.157	1.41317	—	—	—	—	—	—	—	2215	15	2225	2315	2150	-275	-370	-200	acorn, cap	Acorn	Unit 3, Level 9, Stratum Ib	13 – Late Estanzuela 1	03-09	Ib	this paper	30 September 2020	Dept. of Anthropology, Penn State Univ.	INAH, Tegucigalpa, Honduras
UCIAMS-173150	PSU-6946	EG-080	—	AMS	—	—	—	—	-10.8	17.9	38.6	2.7	14.3	48.8202	28.3635	2215	15	2225	2315	2150	-275	-370	-200	Zea mays cob	Maize	Unit 1, Level 6, Stratum Ib	13 – Late Estanzuela 1	01-06	Ic	Kennett et al. 2017	26 May 2016	Dept. of Anthropology, Penn State Univ.	INAH, Tegucigalpa, Honduras
AA-88409	—	UBC-24C	—	AMS	0.7594	0.0035	—	—	-9.5	—	—	—	—	—	—	2211	36	2225	2330	2120	-275	-385	-175	Zea mays cob	Maize	Unit 2, Level 14a, Stratum II/III	13 – Late Estanzuela 1	02-14a	II/III	this paper	c. late 2000s	Dept. of Anthropology, Penn State Univ.	INAH, Tegucigalpa, Honduras	Possibly from adjacent Stratum Ic
UCIAMS-173159	PSU-6955	EG-089	—	AMS	—	—	—	—	-9.5	8.3	37.5	1	39	46.8389	26.2786	2210	15	2225	2310	2145	-275	-365	-195	Zea mays cob	Maize	Unit 18, Level 13b, Stratum Ib2, grass litter-pit	13 – Late Estanzuela 1	18-13b	Ib2	Kennett et al. 2017	26 May 2016	Dept. of Anthropology, Penn State Univ.	INAH, Tegucigalpa, Honduras	Previously assigned as Stratum IIc1
PSUAMS-8011	—	EG-208	EG01-6.11-AM-0000151	AMS	0.759334	0.00152081	-240.666	1.52081	—	—	—	—	—	—	—	2210	20	2225	2320	2145	-275	-370	-195	Annona squamosa, complete seed	—	Unit 6, Level 11, Stratum IIa6	13 – Late Estanzuela 1	06-11	IIa6	this paper	30 September 2020	Dept. of Anthropology, Penn State Univ.	INAH, Tegucigalpa, Honduras
PSUAMS-5403	—	EG-154	—	AMS	0.760167	0.00140738	-239.833	1.40738	—	—	—	—	—	—	—	2205	15	2225	2310	2145	-275	-365	-195	quid	Maguey	Unit 9, Level 18, pit in wall	13 – Late Estanzuela 1	09-18	Ib2	this paper	29 January 2019	Dept. of Anthropology, Penn State Univ.	INAH, Tegucigalpa, Honduras	Formative disturbance
PSUAMS-4179	—	EG-103	—	AMS	0.759796	0.00157548	-240.204	1.57548	—	—	—	—	—	—	—	2205	20	2225	2315	2145	-275	-365	-195	Zea mays cob	Maize	Unit 6, Level 14, Stratum IIa4	13 – Late Estanzuela 1	06-14	IIa4	this paper	25 May 2018	Dept. of Anthropology, Penn State Univ.	INAH, Tegucigalpa, Honduras
PSUAMS-4175	—	EG-099	—	AMS	0.761211	0.00161381	-238.789	1.61381	—	—	—	—	—	—	—	2190	20	2225	2310	2120	-275	-360	-170	Zea mays cob	Maize	Unit 6, Level 13, Stratum Ic/II	13 – Late Estanzuela 1	06-13	Ic/II	this paper	25 May 2018	Dept. of Anthropology, Penn State Univ.	INAH, Tegucigalpa, Honduras
PSUAMS-4181	—	EG-105	—	AMS	0.761683	0.00158007	-238.317	1.58007	—	—	—	—	—	—	—	2185	20	2220	2310	2115	-270	-360	-165	Zea mays cob	Maize	Unit 6, Level 14, Stratum IIa4	13 – Late Estanzuela 1	06-14	IIa4	this paper	25 May 2018	Dept. of Anthropology, Penn State Univ.	INAH, Tegucigalpa, Honduras
AA-93147	—	UBC-48A	—	AMS	0.762	0.0034	—	—	-7.6	—	—	—	—	—	—	2183	35	2205	2325	2060	-255	-375	-110	Zea mays cob	Maize	Unit 18, Level 20, Stratum Ib2	13 – Late Estanzuela 1	18-20	Ib2	this paper	c. late 2000s	Dept. of Anthropology, Penn State Univ.	INAH, Tegucigalpa, Honduras
PSUAMS-5697	—	EG-164	EG01-3.22-AR-152.1	AMS	0.762358	0.00154179	-237.642	1.54179	—	—	—	—	—	—	—	2180	20	2220	2310	2115	-270	-360	-165	avocado rind	Avocado	Unit 3, Level 22, Stratum IIIf, disturbed	(OUTLIER/EXCLUDED)	03-22	IIIf	this paper	29 January 2019	Dept. of Anthropology, Penn State Univ.	INAH, Tegucigalpa, Honduras	Late Formative date in an Archaic context
PSUAMS-8760	—	EG-262	EG01-9.10-MCC-00001224	AMS	0.762478	0.00131743	-237.522	1.31743	-8.20825	—	47.7521	0.669403	71.3354	41.5662	25.8392	2180	15	2220	2305	2115	-275	-355	-165	Zea mays cob	Maize	Unit 9, Level 10, charcoal concentration	13 – Late Estanzuela 1	09-10	Ib	this paper	28 January 2021	Dept. of Anthropology, Penn State Univ.	INAH, Tegucigalpa, Honduras	Formative disturbance
UCIAMS-249544	—	EG-307	EG01-17-08-MCF-00001445	AMS	0.762187	0.00127851	-237.813	1.27851	-9.42398	5.22833	52.9789	0.355946	148.84	44.5272	27.1634	2180	15	2220	2305	2115	-275	-355	-165	Zea mays cob	Maize	Unit 17, Level 8, Stratum Ib2, TF/EC disturbance	13 – Late Estanzuela 1	17-08	Ib2	this paper	10 August 2021	Dept. of Anthropology, Penn State Univ.	INAH, Tegucigalpa, Honduras
PSUAMS-4177	—	EG-101	—	AMS	0.762157	0.00166845	-237.843	1.66845	—	—	—	—	—	—	—	2180	20	2220	2310	2115	-270	-360	-165	Zea mays cob (charred)	Maize	Unit 6, Level 15a, Stratum IIa6.1	13 – Late Estanzuela 1	06-15a	IIa6.1	this paper	25 May 2018	Dept. of Anthropology, Penn State Univ.	INAH, Tegucigalpa, Honduras
UCIAMS-127383	PSU-5601	EG-062	—	AMS	—	—	—	—	—	—	—	—	—	—	—	2175	20	2210	2305	2105	-265	-360	-155	Zea mays cob (charred)	Maize	Unit 1, Level 12, Stratum II/III	(OUTLIER/EXCLUDED)	01-12c	II/III	Kennett et al. 2017	15 July 2013	Dept. of Anthropology, Penn State Univ.	INAH, Tegucigalpa, Honduras	Exclude, Disturbed by later intrusive pit from looting of Classic period occupation (Late Estanzuela date)
PSUAMS-8012	—	EG-209	EG01-6.8b-AM-0000157	AMS	0.76272	0.00141883	-237.28	1.41883	—	—	—	—	—	—	—	2175	15	2215	2305	2115	-270	-355	-165	Annona squamosa, complete seed	—	Unit 6, Level 8b, Stratum IIa1	13 – Late Estanzuela 1	06-08b	IIa1	this paper	30 September 2020	Dept. of Anthropology, Penn State Univ.	INAH, Tegucigalpa, Honduras
PSUAMS-8050	—	EG-233	EG01-6.12-RM-0000129	AMS	0.763029	0.0014209	-236.971	1.4209	—	—	—	—	—	—	—	2175	15	2215	2305	2115	-270	-355	-165	Rollinia mucosa, complete seed	—	Unit 6, Level 12, Stratum IIa6	13 – Late Estanzuela 1	06-12	IIa6	this paper	02 October 2020	Dept. of Anthropology, Penn State Univ.	INAH, Tegucigalpa, Honduras
AA-88411	—	UBC-26B	—	AMS	0.7629	0.035	—	—	-8.6	—	—	—	—	—	—	2174	36	2195	2315	2050	-245	-365	-100	Zea mays cob	Maize	Unit 2, Level 10, Stratum Ib/II	13 – Late Estanzuela 1	02-10	Ib/II	this paper	c. late 2000s	Dept. of Anthropology, Penn State Univ.	INAH, Tegucigalpa, Honduras
UCIAMS-173156	PSU-6952	EG-086	—	AMS	—	—	—	—	-8.8	18.5	40.4	0.9	43.6	53.2927	27.8817	2170	15	2210	2305	2110	-260	-355	-160	Zea mays cob	Maize	Unit 3, Level 8, Stratum Ib	13 – Late Estanzuela 1	03-08	Ib	Kennett et al. 2017	26 May 2016	Dept. of Anthropology, Penn State Univ.	INAH, Tegucigalpa, Honduras
UCIAMS-233477	PSU-5979	EG-187	EG01-19.4-MCF-00001550	AMS	0.763045	0.0017013	-236.955	1.7013	-9.12542	3.94507	46.8253	0.232244	201.621	51.6704	27.9077	2170	20	2205	2305	2100	-255	-360	-150	Zea mays cob	Maize	Unit 19, Level 4, Stratum Ib	13 – Late Estanzuela 1	19-04	Ib	this paper	c. July 2020	Dept. of Anthropology, Penn State Univ.	INAH, Tegucigalpa, Honduras
UCIAMS-173158	PSU-6954	EG-088	—	AMS	—	—	—	—	-8.8	22.2	44.5	0.7	62.7	46.7846	26.1674	2165	15	2200	2300	2100	-250	-355	-150	Zea mays cob	Maize	Unit 18, Level 8, Stratum Ib	13 – Late Estanzuela 1	18-08	Ib	Kennett et al. 2017	26 May 2016	Dept. of Anthropology, Penn State Univ.	INAH, Tegucigalpa, Honduras
UCIAMS-173160	PSU-6956	EG-090	—	AMS	—	—	—	—	-9	11.7	40.2	0.9	45.1	38.5481	23.4429	2165	15	2200	2300	2100	-250	-355	-150	Zea mays cob	Maize	Unit 18, level 14, stratum Ib2	13 – Late Estanzuela 1	18-14	Ib2	Kennett et al. 2017	26 May 2016	Dept. of Anthropology, Penn State Univ.	INAH, Tegucigalpa, Honduras
PSUAMS-8773	—	EG-275	EG01-18-13b-MCF-00001530	AMS	0.763879	0.00161797	-236.121	1.61797	-8.13054	11.7726	46.17	0.073549	627.744	49.9458	27.0299	2165	20	2195	2305	2060	-250	-355	-110	Zea mays cob	Maize	Unit 18, Level 13b, Stratum Ib2, grass litter-pit	13 – Late Estanzuela 1	18-13b	Ib2	this paper	28 January 2021	Dept. of Anthropology, Penn State Univ.	INAH, Tegucigalpa, Honduras
PSUAMS-6128	—	EG-174	—	AMS	0.763656	0.00153452	-236.344	1.53452	—	—	—	—	—	—	—	2165	20	2195	2305	2060	-250	-355	-110	squash seed	Squash	Unit 6, Level 13, Stratum Ic/II	13 – Late Estanzuela 1	06-13	Ic/II	this paper	03 June 2019	Dept. of Anthropology, Penn State Univ.	INAH, Tegucigalpa, Honduras
AA-93152	—	UBC-53B	—	AMS	0.7641	0.0034	—	—	-9.1	—	—	—	—	—	—	2161	35	2175	2310	2000	-225	-360	-55	Zea mays cob	Maize	Unit 18, Level 8, Stratum Ib	13 – Late Estanzuela 1	18-08	Ib	this paper	c. late 2000s	Dept. of Anthropology, Penn State Univ.	INAH, Tegucigalpa, Honduras
UCIAMS-173148	PSU-6944	EG-078	—	AMS	—	—	—	—	-9.2	14.4	36.8	2.1	17.9	52.1365	29.4704	2155	20	2175	2300	2050	-225	-355	-100	Zea mays cob	Maize	Unit 1, Level 4, Stratum Ia	13 – Late Estanzuela 1	01-04	Ia	Kennett et al. 2017	26 May 2016	Dept. of Anthropology, Penn State Univ.	INAH, Tegucigalpa, Honduras	Accepting direct cob dates; Ia is mixed classic/formative context
UCIAMS-173155	PSU-6951	EG-085	—	AMS	—	—	—	—	-9	13.8	37.7	1.1	33.7	50.2763	28.959	2155	15	2180	2300	2055	-230	-350	-110	Zea mays cob	Maize	Unit 2, Level 6, Stratum Ib/Ic/IId	13 – Late Estanzuela 1	02-06	Ib/Ic/IId	Kennett et al. 2017	26 May 2016	Dept. of Anthropology, Penn State Univ.	INAH, Tegucigalpa, Honduras	Layer cuts through two sub-strata
PSUAMS-8774	—	EG-276	EG01-19.14-MCF-00001635	AMS	0.764855	0.00143974	-235.145	1.43974	-8.31663	—	46.79	0.139362	335.744	44.7565	29.5968	2155	20	2175	2300	2050	-225	-355	-100	Zea mays cob	Maize	Unit 19, Level 14, Stratum IIa4	13 – Late Estanzuela 1	19-14	IIa4	this paper	28 January 2021	Dept. of Anthropology, Penn State Univ.	INAH, Tegucigalpa, Honduras
UCIAMS-107521	PSU-5025	EG-029	—	AMS	—	—	—	—	—	—	—	—	—	—	—	2150	15	2165	2300	2055	-215	-350	-105	grass	—	Unit 18, Level 13b, Stratum Ib2, grass litter-pit	13 – Late Estanzuela 1	18-13b	Ib2	Kennett et al. 2017	c. early 2012	Dept. of Anthropology, Penn State Univ.	INAH, Tegucigalpa, Honduras	Grass selected from 13b, Pits dug into this level; Has bean in this level; previously assigned as Stratum IIc1
UCIAMS-233473	PSU-5975	EG-183	EG01-17-17-MCF-00001472	AMS	0.765093	0.00148817	-234.907	1.48817	-8.90661	4.86342	46.1592	0.23802	193.93	47.3502	28.8971	2150	20	2160	2300	2005	-210	-350	-55	Zea mays cob	Maize	Unit 17, Level 17, Stratum IIa	13 – Late Estanzuela 1	17-17	IIa	this paper	c. July 2020	Dept. of Anthropology, Penn State Univ.	INAH, Tegucigalpa, Honduras
PSUAMS-4176	—	EG-100	—	AMS	0.765601	0.00178494	-234.399	1.78494	—	—	—	—	—	—	—	2145	20	2145	2300	2005	-195	-350	-55	Zea mays kernel	Maize	Unit 6, Level 13, Stratum Ic/II	13 – Late Estanzuela 1	06-13	Ic/II	this paper	25 May 2018	Dept. of Anthropology, Penn State Univ.	INAH, Tegucigalpa, Honduras
PSUAMS-8042	—	EG-225	EG01-6.10-PV-0000029	AMS	0.765478	0.00155132	-234.522	1.55132	—	—	—	—	—	—	—	2145	20	2145	2300	2005	-195	-350	-55	P. vulgaris, complete	Bean	Unit 6, Level 10, Stratum IIc3	13 – Late Estanzuela 1	06-10	IIc3	this paper	02 October 2020	Dept. of Anthropology, Penn State Univ.	INAH, Tegucigalpa, Honduras
PSUAMS-8040	—	EG-223	EG00-2.5b-PV-0000046	AMS	0.766048	0.00145275	-233.952	1.45275	—	—	—	—	—	—	—	2140	20	2130	2295	2005	-180	-350	-55	P. vulgaris, complete	Bean	Unit 2, Level 5b, Stratum Ib	13 – Late Estanzuela 1	02-05b	Ib	this paper	02 October 2020	Dept. of Anthropology, Penn State Univ.	INAH, Tegucigalpa, Honduras
UCIAMS-233476	PSU-5978	EG-186	EG01-18-13b-MCC-00001536	AMS	0.766295	0.00148834	-233.705	1.48834	-8.55385	7.80476	46.1347	0.381505	120.928	43.5967	28.6583	2140	20	2130	2295	2005	-180	-350	-55	Zea mays cob	Maize	Unit 18, Level 13b, Stratum Ib2, grass litter-pit	13 – Late Estanzuela 1	18-13b	Ib2	this paper	c. July 2020	Dept. of Anthropology, Penn State Univ.	INAH, Tegucigalpa, Honduras
PSUAMS-5390	—	EG-141	—	AMS	0.7667	0.00140065	-233.3	1.40065	—	—	—	—	—	—	—	2135	15	2115	2295	2005	-170	-345	-55	quid	Maguey	Unit 4, Level 23, Stratum VIIa	(OUTLIER/EXCLUDED)	04-23	VIIa	this paper	29 January 2019	Dept. of Anthropology, Penn State Univ.	INAH, Tegucigalpa, Honduras	Excluded; contamination from above
UCIAMS-173152	PSU-6948	EG-082	—	AMS	—	—	—	—	-9.8	12.5	41.9	2	21.2	42.1081	28.0447	2135	15	2115	2295	2005	-170	-345	-55	Zea mays cob	Maize	Unit 2, Level 5, Stratum Ia/Ib	13 – Late Estanzuela 1	02-05	Ia/Ib	Kennett et al. 2017	26 May 2016	Dept. of Anthropology, Penn State Univ.	INAH, Tegucigalpa, Honduras	Layer cuts through two sub-strata
PSUAMS-8772	—	EG-274	EG01-18-09-MCF-00001518	AMS	0.766765	0.00137508	-233.235	1.37508	-8.42911	11.4051	48.2606	0.060902	792.431	53.6973	26.6364	2135	15	2115	2295	2005	-170	-345	-55	Zea mays cob	Maize	Unit 18, Level 9, Stratum Ib	13 – Late Estanzuela 1	18-09	Ib	this paper	28 January 2021	Dept. of Anthropology, Penn State Univ.	INAH, Tegucigalpa, Honduras
PSUAMS-8041	—	EG-224	EG00-2.6c-PV-0000098	AMS	0.766777	0.00132859	-233.223	1.32859	—	—	—	—	—	—	—	2135	15	2115	2295	2005	-170	-345	-55	P. vulgaris, complete	Bean	Unit 2, Level 6c, Stratum Ib/IId	13 – Late Estanzuela 1	02-06c	Ib/IId	this paper	02 October 2020	Dept. of Anthropology, Penn State Univ.	INAH, Tegucigalpa, Honduras
PSUAMS-4185	—	EG-110	—	AMS	0.766539	0.00153447	-233.461	1.53447	—	—	—	—	—	—	—	2135	20	2115	2295	2005	-170	-345	-55	Zea mays cob (charred, multi)	Maize	Unit 17, Level 18b, Stratum III-IV	13 – Late Estanzuela 1	17-18b	III-IV	this paper	25 May 2018	Dept. of Anthropology, Penn State Univ.	INAH, Tegucigalpa, Honduras
AA-93151	—	UBC-52A	—	AMS	0.7671	0.0032	—	—	-10.6	—	—	—	—	—	—	2130	35	2115	2300	1995	-165	-355	-45	Zea mays cob	Maize	Unit 18, Level 8, Stratum Ib	13 – Late Estanzuela 1	18-08	Ib	this paper	c. late 2000s	Dept. of Anthropology, Penn State Univ.	INAH, Tegucigalpa, Honduras
PSUAMS-8754	—	EG-256	EG00-2.4b-MCF-0000923	AMS	0.766922	0.001322	-233.078	1.322	-8.47614	—	54.9823	0.0877299	626.723	55.2582	28.1512	2130	15	2105	2290	2005	-155	-340	-55	Zea mays cob	Maize	Unit 2, Level 4b, Stratum Ib	13 – Late Estanzuela 1	02-04b	Ib	this paper	28 January 2021	Dept. of Anthropology, Penn State Univ.	INAH, Tegucigalpa, Honduras
PSUAMS-4187	—	EG-112	—	AMS	0.767595	0.00172185	-232.405	1.72185	—	—	—	—	—	—	—	2125	20	2095	2290	2000	-145	-340	-50	Zea mays cob	Maize	Unit 7, Level 21, Stratum VI	(OUTLIER/EXCLUDED)	07-21	VI	this paper	25 May 2018	Dept. of Anthropology, Penn State Univ.	INAH, Tegucigalpa, Honduras	Unit 7 is completely disturbed
PSUAMS-8014	—	EG-212	EG01-3.18-PD-0000125	AMS	0.767351	0.00141531	-232.649	1.41531	—	—	—	—	—	—	—	2125	15	2090	2285	2005	-140	-340	-55	Phaseleolus dumosus, complete	Bean	Unit 3, Level 18, Stratum IId	13 – Late Estanzuela 1	03-18	IId	this paper	30 September 2020	Dept. of Anthropology, Penn State Univ.	INAH, Tegucigalpa, Honduras
AA-88407	—	UBC-22	—	AMS	0.7677	0.0046	—	—	-9.1	—	—	—	—	—	—	2124	48	2110	2305	1945	-160	-360	5	Zea mays cob (charred)	Maize	Unit 2, Level 14a, Stratum II/III	13 – Late Estanzuela 1	02-14a	II/III	this paper	c. late 2000s	Dept. of Anthropology, Penn State Univ.	INAH, Tegucigalpa, Honduras	Possibly from adjacent Stratum Ic
UCIAMS-233474	PSU-5976	EG-184	EG01-18-09-MCF-00001522	AMS	0.768541	0.00158029	-231.459	1.58029	-8.83401	18.153	49.0322	0.193239	253.739	49.308	30.0324	2115	20	2075	2150	2000	-130	-200	-50	Zea mays cob	Maize	Unit 18, Level 9, Stratum Ib	13 – Late Estanzuela 1	18-09	Ib	this paper	c. July 2020	Dept. of Anthropology, Penn State Univ.	INAH, Tegucigalpa, Honduras
PSUAMS-4178	—	EG-102	—	AMS	0.76848	0.00172461	-231.52	1.72461	—	—	—	—	—	—	—	2115	20	2075	2150	2000	-130	-200	-50	Zea mays cob (charred)	Maize	Unit 6, Level 14, Stratum IIa4	13 – Late Estanzuela 1	06-14	IIa4	this paper	25 May 2018	Dept. of Anthropology, Penn State Univ.	INAH, Tegucigalpa, Honduras
Beta-316169	—	K-01	—	AMS	—	—	—	—	—	—	—	—	—	—	—	2110	30	2075	2290	1995	-130	-340	-45	gourd rind	Bottle gourd	Unit 18, Level 13b, Stratum Ib2, grass litter-pit	13 – Late Estanzuela 1	18-13b	Ib2	Kennett et al. 2017	c. 2010–2013	Dept. of Anthropology, Penn State Univ.	INAH, Tegucigalpa, Honduras	Logan's sample; previously assigned as Stratum IIc1
AA-88413	—	UBC-28A	—	AMS	0.7690	0.0035	—	—	-8.1	—	—	—	—	—	—	2110	36	2080	2295	1950	-135	-345	-1	Zea mays cob	Maize	Unit 2, Level 11, Stratum II/III	13 – Late Estanzuela 1	02-11	II/III	this paper	c. late 2000s	Dept. of Anthropology, Penn State Univ.	INAH, Tegucigalpa, Honduras	Possibly from adjacent Stratum Ic
PSUAMS-8060	—	EG-245	—	AMS	0.769245	0.00136533	-230.755	1.36533	—	—	—	—	—	—	—	2105	15	2065	2120	2000	-115	-175	-50	bottle gourd rind (Lagenaria)	Bottle gourd	Unit 18, Level 19, Stratum IIh	(OUTLIER/EXCLUDED)	18-19	IIh	this paper	02 October 2020	Dept. of Anthropology, Penn State Univ.	INAH, Tegucigalpa, Honduras	Intrusive
PSUAMS-5693	—	EG-160	EG01-19(2).19-AR-42.9	AMS	0.769479	0.00164488	-230.521	1.64488	—	—	—	—	—	—	—	2105	20	2065	2125	1995	-115	-175	-45	avocado rind	Avocado	Unit 19, Level 19, Stratum Ib	13 – Late Estanzuela 1	19-19	Ib	this paper	29 January 2019	Dept. of Anthropology, Penn State Univ.	INAH, Tegucigalpa, Honduras
PSUAMS-8759	—	EG-261	EG01-9.9-MCC-00001222	AMS	0.769448	0.00138982	-230.552	1.38982	-9.05793	—	51.2267	0.224769	227.908	42.6041	25.1614	2105	15	2065	2120	2000	-115	-175	-50	Zea mays cob	Maize	Unit 9, Level 9, charcoal concentration	13 – Late Estanzuela 1	09-09	Ib	this paper	28 January 2021	Dept. of Anthropology, Penn State Univ.	INAH, Tegucigalpa, Honduras	Formative disturbance
PSUAMS-8049	—	EG-232	EG01-2.7a-RM-0000117	AMS	0.769462	0.00141919	-230.538	1.41919	—	—	—	—	—	—	—	2105	15	2065	2120	2000	-115	-175	-50	Rollinia mucosa, complete seed	—	Unit 2, Level 7a, Stratum Ic	13 – Late Estanzuela 1	02-07a	Ic	this paper	02 October 2020	Dept. of Anthropology, Penn State Univ.	INAH, Tegucigalpa, Honduras
PSUAMS-5700	—	EG-167	EG01-17.6-AR-106.0	AMS	0.769786	0.00170977	-230.214	1.70977	—	—	—	—	—	—	—	2100	20	2060	2120	1995	-110	-175	-45	avocado rind	Avocado	Unit 17, Level 6, Stratum Ib, TF/EC disturbance	13 – Late Estanzuela 1	17-06	Ib	this paper	29 January 2019	Dept. of Anthropology, Penn State Univ.	INAH, Tegucigalpa, Honduras
PSUAMS-5694	—	EG-161	EG01-19(2).19-AR-41.9	AMS	0.769867	0.00159806	-230.133	1.59806	—	—	—	—	—	—	—	2100	20	2060	2120	1995	-110	-175	-45	avocado rind	Avocado	Unit 19, Level 19, Stratum Ib	13 – Late Estanzuela 1	19-19	Ib	this paper	29 January 2019	Dept. of Anthropology, Penn State Univ.	INAH, Tegucigalpa, Honduras
PSUAMS-8454	—	EG-255	—	AMS	0.769918	0.00141808	-230.082	1.41808	—	—	—	—	—	—	—	2100	15	2060	2120	2000	-110	-170	-50	bottle gourd rind (Lagenaria)	Bottle gourd	Unit 18, Level 9, Stratum Ib	13 – Late Estanzuela 1	18-09	Ib	this paper	04 December 2020	Dept. of Anthropology, Penn State Univ.	INAH, Tegucigalpa, Honduras
UCIAMS-112156	PSU-5182	EG-040	—	AMS	—	—	—	—	—	—	—	—	—	—	—	2100	20	2060	2120	1995	-110	-175	-45	bean (charred)	Bean	Unit 18, Level 13b, Stratum Ib2, grass litter-pit	13 – Late Estanzuela 1	18-13b	Ib2	Kennett et al. 2017	25 July 2012	Dept. of Anthropology, Penn State Univ.	INAH, Tegucigalpa, Honduras	Previously assigned as Stratum IIc1
AA-88414	—	UBC-29B	—	AMS	0.7708	0.0041	—	—	-8.7	—	—	—	—	—	—	2091	42	2060	2295	1940	-110	-345	10	Zea mays cob	Maize	Unit 2, Level 10a, Stratum Ib/II	13 – Late Estanzuela 1	02-10a	Ib/II	this paper	c. late 2000s	Dept. of Anthropology, Penn State Univ.	INAH, Tegucigalpa, Honduras
UCIAMS-112157	PSU-5183	EG-041	—	AMS	—	—	—	—	—	—	—	—	—	—	—	2090	20	2050	2120	1995	-100	-170	-45	bean (charred)	Bean	Unit 18, Level 20, Stratum Ib	13 – Late Estanzuela 1	19-20	Ib	Kennett et al. 2017	25 July 2012	Dept. of Anthropology, Penn State Univ.	INAH, Tegucigalpa, Honduras
UCIAMS-112159	PSU-5185	EG-043	—	AMS	—	—	—	—	—	—	—	—	—	—	—	2090	20	2050	2120	1995	-100	-170	-45	squash seed husk	Squash	Unit 18, Level 13b, Stratum Ib2, grass litter-pit	13 – Late Estanzuela 1	18-13b	Ib2	Kennett et al. 2017	25 July 2012	Dept. of Anthropology, Penn State Univ.	INAH, Tegucigalpa, Honduras	Previously assigned as Stratum IIc1
PSUAMS-9362	—	EG-295	—	AMS	0.772997	0.00174966	-227.003	1.74966	—	—	—	—	—	—	—	2070	20	2030	2110	1945	-80	-160	5	avocado pit	Avocado	Unit 7, Level 6, Stratum Ib	(OUTLIER/EXCLUDED)	07-06	Ib	this paper	15 June 2021	Dept. of Anthropology, Penn State Univ.	INAH, Tegucigalpa, Honduras	Unit 7 is completely disturbed
PSUAMS-5701	—	EG-168	EG01-17.8-AR-123.6	AMS	0.772758	0.00159695	-227.242	1.59695	—	—	—	—	—	—	—	2070	20	2030	2110	1945	-80	-160	5	avocado rind	Avocado	Unit 17, Level 8, Stratum Ib2, TF/EC disturbance	(OUTLIER/EXCLUDED)	17-08	Ib2	this paper	29 January 2019	Dept. of Anthropology, Penn State Univ.	INAH, Tegucigalpa, Honduras	A<60
PSUAMS-4184	—	EG-109	—	AMS	0.773828	0.00201904	-226.172	2.01904	—	—	—	—	—	—	—	2060	25	2015	2105	1935	-65	-155	15	Zea mays kernel (charred)	Maize	Unit 17, Level 19a, Stratum IV, posthole disturbance	(OUTLIER/EXCLUDED)	17-19a	IV (disturbed)	this paper	25 May 2018	Dept. of Anthropology, Penn State Univ.	INAH, Tegucigalpa, Honduras	Excluded due to disturbance
PSUAMS-5698	—	EG-165	EG01-18.15-AR-95.1	AMS	0.774325	0.00154457	-225.675	1.54457	—	—	—	—	—	—	—	2055	20	2005	2100	1935	-55	-150	15	avocado rind	Avocado	Unit 18, Level 15, Stratum IIg, edge of Feature 7-1	(OUTLIER/EXCLUDED)	18-15	Ib/IIg; Fea. 7-1	this paper	29 January 2019	Dept. of Anthropology, Penn State Univ.	INAH, Tegucigalpa, Honduras	A<60
UCIAMS-112158	PSU-5184	EG-042	—	AMS	—	—	—	—	—	—	—	—	—	—	—	2020	20	1960	2000	1885	-10	-55	65	squash seed husk	Squash	Unit 10, Level 16, Stratum II/III-IV interface, disturbed	(OUTLIER/EXCLUDED)	10-16	II/III-IV	Kennett et al. 2017	25 July 2012	Dept. of Anthropology, Penn State Univ.	INAH, Tegucigalpa, Honduras	Excluded from the sample because a late intrusive burial together a with looters pit that intruded down to the burial created heavy disturbance in this unit.
AA-93169	—	UBC-70A	—	AMS	0.7783	0.0036	—	—	-10	—	—	—	—	—	—	2013	36	1950	2050	1830	1	-105	120	Zea mays cob	Maize	Unit 16, Level 23, Stratum Ib, Feature 7-1 intrusion	14 – Late Estanzuela 2(a)	16-23	Ib/VIIa; Fea. 7-1	this paper	c. late 2000s	Dept. of Anthropology, Penn State Univ.	INAH, Tegucigalpa, Honduras
Beta-171701	—	S-03	—	AMS	—	—	—	—	-8.9	—	—	—	—	—	—	2010	40	1945	2055	1825	5	-105	125	Zea mays cob	Maize	Unit 18, Level 20, Stratum Ib2	14 – Late Estanzuela 2(a)	18-20	Ib2	Scheffler 2008	c. 2000–2008	Dept. of Anthropology, Penn State Univ.	INAH, Tegucigalpa, Honduras
AA-89527	—	UBC-34C	—	AMS	0.7790	0.0043	—	—	-9.4	—	—	—	—	—	—	2007	44	1940	2100	1825	10	-150	125	Zea mays cob	Maize	Unit 3, Level 20, Stratum II? looting disturbance	(OUTLIER/EXCLUDED)	03-20	II?	this paper	c. late 2000s	Dept. of Anthropology, Penn State Univ.	INAH, Tegucigalpa, Honduras	Looter’s pit
AA-93168	—	UBC-69C	—	AMS	0.779	0.0034	—	—	-10	—	—	—	—	—	—	2006	35	1940	2045	1830	10	-95	120	Zea mays cob	Maize	Unit 16, Level 24, Stratum Ib, Feature 7-1 intrusion	14 – Late Estanzuela 2(a)	16-24	Ib; Fea. 7-1	this paper	c. late 2000s	Dept. of Anthropology, Penn State Univ.	INAH, Tegucigalpa, Honduras
PSUAMS-9349	—	EG-280	—	AMS	0.779281	0.00183276	-220.719	1.83276	—	—	—	—	—	—	—	2005	20	1945	1995	1880	5	-50	70	avocado pit	Avocado	Unit 3, Level 5a, Stratum Ib	14 – Late Estanzuela 2(a)	03-05a	Ib	this paper	15 June 2021	Dept. of Anthropology, Penn State Univ.	INAH, Tegucigalpa, Honduras
UCIAMS-235033	—	EG-302	EG01-18.16-MCF-0001545	AMS	0.781287	0.00129082	-218.713	1.29082	-8.75835	—	44.0999	0.172893	255.071	46.165	26.2298	1985	15	1920	1990	1840	30	-40	110	Zea mays cob	Maize	Unit 18, Level 16, Stratum IIh, edge of Feature 7-1	15 – Late Estanzuela 2(b)	18-16	Ib/IIh; Fea. 7-1	this paper	19 August 2020	Dept. of Anthropology, Penn State Univ.	INAH, Tegucigalpa, Honduras
UCIAMS-249542	—	EG-305	EG01-17.6-MCF-00001430	AMS	0.781418	0.00130665	-218.582	1.30665	-8.74505	6.98563	49.4207	0.0712987	693.15	47.5353	26.5908	1980	15	1910	1985	1840	40	-40	110	Zea mays cob	Maize	Unit 17, Level 6, Stratum Ib, TF/EC disturbance	15 – Late Estanzuela 2(b)	17-06	Ib	this paper	10 August 2021	Dept. of Anthropology, Penn State Univ.	INAH, Tegucigalpa, Honduras
UCIAMS-249546	—	EG-309	EG01-17-11-MCF-00001456	AMS	0.781639	0.00145023	-218.361	1.45023	-9.49147	10.6134	51.489	0.229977	223.887	47.602	26.8001	1980	15	1910	1985	1840	40	-40	110	Zea mays cob	Maize	Unit 17, Level 11, Stratum Ib2	15 – Late Estanzuela 2(b)	17-11	Ib2	this paper	10 August 2021	Dept. of Anthropology, Penn State Univ.	INAH, Tegucigalpa, Honduras
AA-93167	—	UBC-68B	—	AMS	0.7817	0.0039	—	—	-9.9	—	—	—	—	—	—	1978	39	1905	2005	1795	45	-55	155	Zea mays cob	Maize	Unit 16, Level 24, Stratum Ib, Feature 7-1 intrusion	15 – Late Estanzuela 2(b)	16-24	Ib; Fea. 7-1	this paper	c. late 2000s	Dept. of Anthropology, Penn State Univ.	INAH, Tegucigalpa, Honduras
AA-89531	—	UBC-38D	—	AMS	0.7821	0.0036	—	—	-8.8	—	—	—	—	—	—	1974	36	1905	2000	1820	45	-50	130	Zea mays cob	Maize	Unit 3, Level 21, Stratum II/IV looting disturbance	(OUTLIER/EXCLUDED)	03-21	II/IV	this paper	c. late 2000s	Dept. of Anthropology, Penn State Univ.	INAH, Tegucigalpa, Honduras	Looter’s pit
AA-93171	—	UBC-72B	—	AMS	0.7821	0.0043	—	—	-9.6	—	—	—	—	—	—	1974	43	1900	2000	1745	50	-55	205	Zea mays cob	Maize	Unit 17, Level 20, Stratum IVb, posthole disturbance	15 – Late Estanzuela 2(b)	17-20	Ib2/IVb (disturbed)	this paper	c. late 2000s	Dept. of Anthropology, Penn State Univ.	INAH, Tegucigalpa, Honduras	Late Formative construction intruding on Stratum IVb
AA-89534	—	UBC-41C	—	AMS	0.7823	0.0055	—	—	-8.3	—	—	—	—	—	—	1972	56	1900	2045	1735	50	-100	215	Zea mays cob	Maize	Unit 7, Level 20, Stratum Ib2	(OUTLIER/EXCLUDED)	07-20	Ib2	this paper	c. late 2000s	Dept. of Anthropology, Penn State Univ.	INAH, Tegucigalpa, Honduras	Unit 7 is completely disturbed
AA-89532	—	UBC-39A	—	AMS	0.7825	0.0036	—	—	-8.5	—	—	—	—	—	—	1970	36	1900	2000	1795	50	-50	155	Zea mays cob	Maize	Unit 7, Level 20, Stratum Ib2	(OUTLIER/EXCLUDED)	07-20	Ib2	this paper	c. late 2000s	Dept. of Anthropology, Penn State Univ.	INAH, Tegucigalpa, Honduras	Unit 7 is completely disturbed
Beta-156242	—	S-01	—	Conv	—	—	—	—	-25	—	—	—	—	—	—	1970	70	1900	2100	1720	50	-150	230	charcoal	—	Unit 3, Level 4 (Unit 1 East profile), Stratum Ib	15 – Late Estanzuela 2(b)	03-04	Ib	Scheffler 2008	c. 2000–2008	Dept. of Anthropology, Penn State Univ.	INAH, Tegucigalpa, Honduras
UCIAMS-249545	—	EG-308	EG01-17-08-MCF-00001446	AMS	0.782731	0.00131384	-217.269	1.31384	-9.02521	6.67861	52.6141	0.0933743	563.475	48.9648	26.6447	1970	15	1900	1980	1830	50	-30	120	Zea mays cob	Maize	Unit 17, Level 8, Stratum Ib2, TF/EC disturbance	15 – Late Estanzuela 2(b)	17-08	Ib2	this paper	10 August 2021	Dept. of Anthropology, Penn State Univ.	INAH, Tegucigalpa, Honduras
UCIAMS-249547	—	EG-310	EG01-19.5-MCF-00001551	AMS	0.782872	0.00131448	-217.128	1.31448	-9.1837	3.02059	52.8352	1.70561	30.9773	46.3986	26.5598	1965	15	1890	1945	1830	60	5	120	Zea mays cob	Maize	Unit 19, Level 5, Stratum Ib2	15 – Late Estanzuela 2(b)	19-05	Ib2	this paper	10 August 2021	Dept. of Anthropology, Penn State Univ.	INAH, Tegucigalpa, Honduras
UCIAMS-249549	—	EG-312	EG01-19-05-MCF-00001558	AMS	0.78345	0.00131586	-216.55	1.31586	-9.03339	9.28023	44.9283	0.0986832	455.278	72.7259	25.4672	1960	15	1885	1935	1825	65	15	125	Zea mays cob	Maize	Unit 19, Level 5, Stratum Ib2	15 – Late Estanzuela 2(b)	19-05	Ib2	this paper	10 August 2021	Dept. of Anthropology, Penn State Univ.	INAH, Tegucigalpa, Honduras
AA-93153	—	UBC-54C	—	AMS	0.7838	0.0035	—	—	-11.6	—	—	—	—	—	—	1957	35	1885	1995	1745	65	-45	205	Zea mays cob	Maize	Unit 18, Level 8, Stratum Ib	15 – Late Estanzuela 2(b)	18-08	Ib	this paper	c. late 2000s	Dept. of Anthropology, Penn State Univ.	INAH, Tegucigalpa, Honduras
UCIAMS-90936	PSU-4735	EG-016	—	AMS	—	—	—	—	—	—	—	—	—	—	—	1950	20	1875	1935	1820	75	15	130	quid	Maguey	Unit 6, Level 28, Stratum IVa	(OUTLIER/EXCLUDED)	06-28	IVa	Kennett et al. 2017	c. 2011?	Dept. of Anthropology, Penn State Univ.	INAH, Tegucigalpa, Honduras	Excluded from the model because the date is way too late for the strata. No disturbance was noted in the excavation. Could have fallen out of the profile from an upper level prior to excavation. No other explanation can be provided for this sample.
UCIAMS-233470	PSU-5972	EG-180	EG01-17.5-MCF-00001421	AMS	0.784484	0.00158652	-215.516	1.58652	-8.09782	—	55.6934	0.0507964	1096.4	48.2557	26.9658	1950	20	1875	1935	1820	75	15	130	Zea mays cob	Maize	Unit 17, Level 5, Stratum Ib, TF/EC disturbance	15 – Late Estanzuela 2(b)	17-05	Ib	this paper	c. July 2020	Dept. of Anthropology, Penn State Univ.	INAH, Tegucigalpa, Honduras
UCIAMS-93255	PSU-4755	EG-015	—	AMS	—	—	—	—	—	—	—	—	—	—	—	1950	15	1875	1925	1825	75	25	125	Zea mays cob	Maize	Unit 19, Level 5, Stratum Ib2, Feature 2	15 – Late Estanzuela 2(b)	19-05	Ib2; Fea. 2	Kennett et al. 2017	c. 2011?	Dept. of Anthropology, Penn State Univ.	INAH, Tegucigalpa, Honduras
PSUAMS-5397	—	EG-148	—	AMS	0.784746	0.00162939	-215.254	1.62939	—	—	—	—	—	—	—	1945	20	1870	1940	1820	80	10	130	maguey	Maguey	Unit 7, Level 16, Stratum III-Va	(OUTLIER/EXCLUDED)	07-16	III-Va	this paper	29 January 2019	Dept. of Anthropology, Penn State Univ.	INAH, Tegucigalpa, Honduras	Unit 7 is completely disturbed
UCIAMS-233489	PSU-6013	EG-195	EG01-19.18-MCF-00001650	AMS	0.784715	0.00151809	-215.285	1.51809	-8.93217	16.5246	48.689	0.151567	321.239	45.3759	29.1216	1945	20	1870	1940	1820	80	10	130	Zea mays cob	Maize	Unit 19, Level 18, Stratum Ib	15 – Late Estanzuela 2(b)	19-18	Ib	this paper	c. July 2020	Dept. of Anthropology, Penn State Univ.	INAH, Tegucigalpa, Honduras
UCIAMS-127388	PSU-5606	EG-067	—	AMS	—	—	—	—	—	—	—	—	—	—	—	1945	20	1870	1940	1820	80	10	130	Zea mays cob (charred)	Maize	Unit 16, Level 16, Stratum Ib	15 – Late Estanzuela 2(b)	16-16	Ib	Kennett et al. 2017	15 July 2013	Dept. of Anthropology, Penn State Univ.	INAH, Tegucigalpa, Honduras
UCIAMS-127389	PSU-5607	EG-068	—	AMS	—	—	—	—	—	—	—	—	—	—	—	1945	20	1870	1940	1820	80	10	130	Zea mays cob (charred)	Maize	Unit 16, Level 17, Stratum Ib/IId interface	15 – Late Estanzuela 2(b)	16-17	Ib/IId	Kennett et al. 2017	15 July 2013	Dept. of Anthropology, Penn State Univ.	INAH, Tegucigalpa, Honduras
UCIAMS-235032	—	EG-303	EG01-7.15-MCF-00001177	AMS	0.785353	0.00129847	-214.647	1.29847	-8.48841	—	49.8213	0.0594281	838.346	46.6285	26.7028	1940	15	1865	1925	1820	85	25	130	Zea mays cob	Maize	Unit 7, Level 15, Stratum III-IVb	(OUTLIER/EXCLUDED)	07-15	III-IVb	this paper	19 August 2020	Dept. of Anthropology, Penn State Univ.	INAH, Tegucigalpa, Honduras	Unit 7 is completely disturbed
UCIAMS-233479	PSU-5981	EG-189	EG01-19-07-MCF-00001582	AMS	0.785271	0.00151872	-214.729	1.51872	-8.89229	8.98851	47.9899	0.0747071	642.373	52.3903	26.7366	1940	20	1865	1935	1750	85	15	200	Zea mays cob	Maize	Unit 19, Level 7, Stratum Ib2	15 – Late Estanzuela 2(b)	19-07	Ib2	this paper	c. July 2020	Dept. of Anthropology, Penn State Univ.	INAH, Tegucigalpa, Honduras
PSUAMS-4186	—	EG-111	—	AMS	0.785807	0.00159797	-214.193	1.59797	—	—	—	—	—	—	—	1935	20	1855	1930	1745	95	20	205	Zea mays cob	Maize	Unit 7, Level 23, Stratum VIIa	(OUTLIER/EXCLUDED)	07-23	VIIa	this paper	25 May 2018	Dept. of Anthropology, Penn State Univ.	INAH, Tegucigalpa, Honduras	Unit 7 is completely disturbed
UCIAMS-249548	—	EG-311	EG01-19-05-MCF-00001557	AMS	0.785774	0.00131929	-214.226	1.31929	-9.22767	3.2145	52.2161	0.0778384	670.827	44.4745	27.7293	1935	15	1860	1930	1820	90	20	130	Zea mays cob	Maize	Unit 19, Level 5, Stratum Ib2	15 – Late Estanzuela 2(b)	19-05	Ib2	this paper	10 August 2021	Dept. of Anthropology, Penn State Univ.	INAH, Tegucigalpa, Honduras
UCIAMS-233471	PSU-5973	EG-181	EG01-17.13-MCF-00001459	AMS	0.786144	0.00164168	-213.856	1.64168	-8.31868	—	54.9004	0.117775	466.146	51.0739	25.5267	1935	20	1855	1930	1745	95	20	205	Zea mays cob	Maize	Unit 17, Level 13, Stratum Ib2	15 – Late Estanzuela 2(b)	17-13	Ib2	this paper	c. July 2020	Dept. of Anthropology, Penn State Univ.	INAH, Tegucigalpa, Honduras
UCIAMS-233478	PSU-5980	EG-188	EG01-19-06-MCF-00001560	AMS	0.785772	0.00180547	-214.228	1.80547	-12.4086	15.6193	48.0621	0.0762099	630.655	49.0888	26.8834	1935	20	1855	1930	1745	95	20	205	Zea mays cob	Maize	Unit 19, Level 6, Stratum Ib2	15 – Late Estanzuela 2(b)	19-06	Ib2	this paper	c. July 2020	Dept. of Anthropology, Penn State Univ.	INAH, Tegucigalpa, Honduras
UCIAMS-233469	PSU-5971	EG-179	EG01-5.8-MCF-00001054	AMS	0.786429	0.00153006	-213.571	1.53006	-7.82277	7.17584	46.3988	0.214362	216.45	40.2001	30.1509	1930	20	1850	1925	1745	100	25	205	Zea mays cob	Maize	Unit 5, Level 8, disturbed	(OUTLIER/EXCLUDED)	05-08	I/disturbed	this paper	c. July 2020	Dept. of Anthropology, Penn State Univ.	INAH, Tegucigalpa, Honduras	Unit 5 is completely disturbed
PSUAMS-8763	—	EG-265	EG01-17.7-MCF-00001440	AMS	0.78653	0.00138177	-213.47	1.38177	-9.04975	—	51.0163	0.166655	306.119	42.9375	24.455	1930	15	1850	1925	1745	100	25	205	Zea mays cob	Maize	Unit 17, Level 7, Stratum Ib, TF/EC disturbance	15 – Late Estanzuela 2(b)	17-07	Ib	this paper	28 January 2021	Dept. of Anthropology, Penn State Univ.	INAH, Tegucigalpa, Honduras
PSUAMS-8770	—	EG-272	EG01-18.7-MCF-00001494	AMS	0.786406	0.0013395	-213.594	1.3395	-8.5927	—	46.5646	0.0598856	777.559	40.4797	24.16	1930	15	1850	1925	1745	100	25	205	Zea mays cob	Maize	Unit 18, Level 7, Stratum Ib	15 – Late Estanzuela 2(b)	18-07	Ib	this paper	28 January 2021	Dept. of Anthropology, Penn State Univ.	INAH, Tegucigalpa, Honduras
PSUAMS-8771	—	EG-273	EG01-18.7-MCF-00001495	AMS	0.78643	0.00139459	-213.57	1.39459	-8.30539	—	52.2741	0.0499776	1045.95	55.5088	28.1954	1930	15	1850	1925	1745	100	25	205	Zea mays cob	Maize	Unit 18, Level 7, Stratum Ib	15 – Late Estanzuela 2(b)	18-07	Ib	this paper	28 January 2021	Dept. of Anthropology, Penn State Univ.	INAH, Tegucigalpa, Honduras
Beta-171702	—	S-02	—	Conv	—	—	—	—	-25	—	—	—	—	—	—	1930	60	1850	1995	1715	100	-45	235	charcoal	—	Unit 18, Level 7, Stratum Ib, Feature 18-2	15 – Late Estanzuela 2(b)	18-07	Ib; Fea. 18-2	Scheffler 2008	c. 2000–2008	Dept. of Anthropology, Penn State Univ.	INAH, Tegucigalpa, Honduras
UCIAMS-233475	PSU-5977	EG-185	EG01-18-12-MCF-00001527	AMS	0.786214	0.00157194	-213.786	1.57194	-9.29924	11.8597	47.4209	0.0600742	789.372	44.0278	25.8803	1930	20	1850	1925	1745	100	25	205	Zea mays cob	Maize	Unit 18, Level 12, Stratum Ib2	15 – Late Estanzuela 2(b)	18-12	Ib2	this paper	c. July 2020	Dept. of Anthropology, Penn State Univ.	INAH, Tegucigalpa, Honduras
UCIAMS-233480	PSU-5982	EG-190	EG01-19-08-MCF-00001587	AMS	0.786239	0.00164691	-213.761	1.64691	-7.90764	8.41066	47.8151	0.106952	447.071	47.8823	26.2835	1930	20	1850	1925	1745	100	25	205	Zea mays cob	Maize	Unit 19, Level 8, Stratum Ib2	15 – Late Estanzuela 2(b)	19-08	Ib2	this paper	c. July 2020	Dept. of Anthropology, Penn State Univ.	INAH, Tegucigalpa, Honduras
AA-93161	—	UBC-62D	—	AMS	0.7865	0.0036	—	—	-8.7	—	—	—	—	—	—	1929	36	1845	1940	1735	105	10	215	Zea mays cob	Maize	Unit 3, Level 21, Stratum II/IV looting disturbance	(OUTLIER/EXCLUDED)	03-21	II/IV	this paper	c. late 2000s	Dept. of Anthropology, Penn State Univ.	INAH, Tegucigalpa, Honduras	Looter’s pit
UCIAMS-128440	PSU-5629	EG-069	—	AMS	—	—	—	—	-9	16.8	38.1	0.4	95.7	51.9543	26.521	1925	15	1845	1925	1745	105	25	205	Zea mays cob	Maize	Unit 7, Level 8, Stratum Id/IId interface	(OUTLIER/EXCLUDED)	07-08	Ib/IId	Kennett et al. 2017	10 August 2013	Dept. of Anthropology, Penn State Univ.	INAH, Tegucigalpa, Honduras	Unit 7 is completely disturbed
UCIAMS-233472	PSU-5974	EG-182	EG01-17.15-MCF-00001463	AMS	0.787222	0.00152332	-212.778	1.52332	-8.39639	10.4747	46.4457	0.0908278	511.36	49.515	27.155	1920	20	1835	1920	1740	115	30	210	Zea mays cob	Maize	Unit 17, Level 15, Stratum Ib2	15 – Late Estanzuela 2(b)	17-15	Ib2	this paper	c. July 2020	Dept. of Anthropology, Penn State Univ.	INAH, Tegucigalpa, Honduras
PSUAMS-8019	—	EG-218	EG01-6.4a-PS-0000140	AMS	0.787738	0.0016933	-212.262	1.6933	—	—	—	—	—	—	—	1915	20	1825	1890	1740	125	60	210	P. sapote, seed fragment/exocarp	—	Unit 6, Level 4a, Stratum Ib	15 – Late Estanzuela 2(b)	06-04a	Ib	this paper	30 September 2020	Dept. of Anthropology, Penn State Univ.	INAH, Tegucigalpa, Honduras
PSUAMS-8766	—	EG-268	EG01-17-12-MCF-00001457	AMS	0.788099	0.00134897	-211.901	1.34897	-8.95466	—	51.9346	0.0628582	826.218	46.2593	26.1431	1915	15	1825	1885	1745	125	65	205	Zea mays cob	Maize	Unit 17, Level 12, Stratum Ib2	15 – Late Estanzuela 2(b)	17-12	Ib2	this paper	28 January 2021	Dept. of Anthropology, Penn State Univ.	INAH, Tegucigalpa, Honduras
PSUAMS-8769	—	EG-271	EG01-18.7-MCF-00001493	AMS	0.788295	0.00139485	-211.705	1.39485	-8.40763	—	52.5947	0.0636263	826.619	43.2016	26.224	1910	15	1815	1875	1740	135	75	210	Zea mays cob	Maize	Unit 18, Level 7, Stratum Ib	15 – Late Estanzuela 2(b)	18-07	Ib	this paper	28 January 2021	Dept. of Anthropology, Penn State Univ.	INAH, Tegucigalpa, Honduras
AA-89535	—	UBC-42D	—	AMS	0.7898	0.0055	—	—	-9.7	—	—	—	—	—	—	1896	55	1810	1985	1700	140	-35	250	Zea mays cob	Maize	Unit 7, Level 20, Stratum Ib2	(OUTLIER/EXCLUDED)	07-20	Ib2	this paper	c. late 2000s	Dept. of Anthropology, Penn State Univ.	INAH, Tegucigalpa, Honduras	Unit 7 is completely disturbed
PSUAMS-8764	—	EG-266	EG01-17.9-MCF-00001451	AMS	0.789759	0.00139814	-210.241	1.39814	-8.63156	—	50.8938	0.153277	332.039	48.6259	26.4064	1895	15	1795	1870	1735	155	80	215	Zea mays cob	Maize	Unit 17, Level 9, Stratum Ib2	15 – Late Estanzuela 2(b)	17-09	Ib2	this paper	28 January 2021	Dept. of Anthropology, Penn State Univ.	INAH, Tegucigalpa, Honduras
PSUAMS-8039	—	EG-222	EG01-19.5-PV-0000140	AMS	0.790152	0.00138604	-209.848	1.38604	—	—	—	—	—	—	—	1890	15	1790	1865	1735	160	85	215	P.viridis, seed fragment/exocarp	—	Unit 19, Level 5, Stratum Ib2	15 – Late Estanzuela 2(b)	19-05	Ib2	this paper	02 October 2020	Dept. of Anthropology, Penn State Univ.	INAH, Tegucigalpa, Honduras
PSUAMS-8765	—	EG-267	EG01-17-08-MCF-00001453	AMS	0.790126	0.00135838	-209.874	1.35838	-8.26653	—	51.9133	0.197471	262.89	44.7749	26.0747	1890	15	1790	1865	1735	160	85	215	Zea mays cob	Maize	Unit 17, Level 8, Stratum Ib2, TF/EC disturbance	15 – Late Estanzuela 2(b)	17-08	Ib2	this paper	28 January 2021	Dept. of Anthropology, Penn State Univ.	INAH, Tegucigalpa, Honduras
PSUAMS-8762	—	EG-264	EG01-17-7-MCF-00001436	AMS	0.791366	0.00140218	-208.634	1.40218	-9.18574	—	46.8495	0.176009	266.177	46.5435	27.5972	1880	15	1785	1830	1735	165	120	215	Zea mays cob	Maize	Unit 17, Level 7, Stratum Ib, TF/EC disturbance	15 – Late Estanzuela 2(b)	17-07	Ib	this paper	28 January 2021	Dept. of Anthropology, Penn State Univ.	INAH, Tegucigalpa, Honduras
UCIAMS-173154	PSU-6950	EG-084	—	AMS	—	—	—	—	-8.4	13.4	38.6	1.2	32.3	47.2697	26.5041	1880	15	1785	1830	1735	165	120	215	Zea mays cob	Maize	Unit 2, Level 6, Stratum Ib/Ic/IId	15 – Late Estanzuela 2(b)	02-06	Ib/Ic/IId	Kennett et al. 2017	26 May 2016	Dept. of Anthropology, Penn State Univ.	INAH, Tegucigalpa, Honduras	Layer cuts through two sub-strata
PSUAMS-8761	—	EG-263	EG01-13.15MCF-00001311	AMS	0.792058	0.00140897	-207.942	1.40897	-8.15917	—	48.8589	0.0592562	824.536	54.6595	25.893	1875	15	1780	1830	1730	170	120	220	Zea mays cob	Maize	Unit 13, Level 15, looting disturbance	(OUTLIER/EXCLUDED)	13-15	Ia-disturbed	this paper	28 January 2021	Dept. of Anthropology, Penn State Univ.	INAH, Tegucigalpa, Honduras	Looting disturbance
PSUAMS-5393	—	EG-144	—	AMS	0.792811	0.00170028	-207.189	1.70028	—	—	—	—	—	—	—	1865	20	1775	1825	1715	175	125	235	quid	Maguey	Unit 7, Level 18, Stratum III-Va	(OUTLIER/EXCLUDED)	07-18	III-Va	this paper	29 January 2019	Dept. of Anthropology, Penn State Univ.	INAH, Tegucigalpa, Honduras	Unit 7 is completely disturbed
AA-93170	—	UBC-71A	—	AMS	0.7931	0.0035	—	—	-10.7	—	—	—	—	—	—	1862	35	1775	1870	1645	175	80	305	Zea mays cob	Maize	Unit 17, Level 22, Stratum IVb, bordering Feature 7-1	15 – Late Estanzuela 2(b)	17-22	Ib2/IVb (disturbed)	this paper	c. late 2000s	Dept. of Anthropology, Penn State Univ.	INAH, Tegucigalpa, Honduras	Late Formative construction intruding on Stratum IVb
PSUAMS-9356	—	EG-288	—	AMS	0.795982	0.0016717	-204.018	1.6717	—	—	—	—	—	—	—	1835	20	1740	1825	1700	210	125	250	avocado pit	Avocado	Unit 17, Level 4, Stratum Ia, TF/EC disturbance	(OUTLIER/EXCLUDED)	17-04	Ia-disturbed	this paper	15 June 2021	Dept. of Anthropology, Penn State Univ.	INAH, Tegucigalpa, Honduras	Unit 17 – Terminal Formative disturbance
PSUAMS-5699	—	EG-166	EG01-17.6-AR-105.9	AMS	0.795707	0.00186684	-204.293	1.86684	—	—	—	—	—	—	—	1835	20	1740	1825	1700	210	125	250	avocado rind	Avocado	Unit 17, Level 6, Stratum Ib, TF/EC disturbance	(OUTLIER/EXCLUDED)	17-06	Ib	this paper	29 January 2019	Dept. of Anthropology, Penn State Univ.	INAH, Tegucigalpa, Honduras	A<60
PSUAMS-9360	—	EG-293	—	AMS	0.799106	0.00167129	-200.894	1.67129	—	—	—	—	—	—	—	1800	20	1680	1740	1620	270	210	330	avocado pit	Avocado	Unit 5, Level 4a, disturbed	(OUTLIER/EXCLUDED)	05-04a	I/disturbed	this paper	15 June 2021	Dept. of Anthropology, Penn State Univ.	INAH, Tegucigalpa, Honduras	Unit 5 is completely disturbed
PSUAMS-9364	—	EG-297	—	AMS	0.800702	0.0024481	-199.298	2.4481	—	—	—	—	—	—	—	1785	25	1665	1735	1605	285	215	345	avocado pit	Avocado	Unit 5, Level 5a, disturbed	(OUTLIER/EXCLUDED)	05-05a	I/disturbed	this paper	15 June 2021	Dept. of Anthropology, Penn State Univ.	INAH, Tegucigalpa, Honduras	Unit 5 is completely disturbed
PSUAMS-8051	—	EG-234	EG01-18.6-RM-0000046	AMS	0.801182	0.00132047	-198.818	1.32047	—	—	—	—	—	—	—	1780	15	1660	1715	1615	290	235	335	Rollinia mucosa, complete seed	—	Unit 18, Level 6, Stratum Ib	16 – Terminal Formative/Early Classic	18-06	Ib	this paper	02 October 2020	Dept. of Anthropology, Penn State Univ.	INAH, Tegucigalpa, Honduras
PSUAMS-9352	—	EG-283	—	AMS	0.801249	0.00159824	-198.751	1.59824	—	—	—	—	—	—	—	1780	20	1660	1720	1610	290	230	340	avocado pit	Avocado	Unit 17, Level 5, Stratum Ib, TF/EC disturbance	16 – Terminal Formative/Early Classic	17-05	Ib	this paper	15 June 2021	Dept. of Anthropology, Penn State Univ.	INAH, Tegucigalpa, Honduras
PSUAMS-8013	—	EG-210	EG00-2.6a-ANS-0000169	AMS	0.801413	0.00146794	-198.587	1.46794	—	—	—	—	—	—	—	1780	15	1660	1715	1615	290	235	335	Annona squamosa, complete seed	—	Unit 2, Level 6a, Stratum Ic	16 – Terminal Formative/Early Classic	02-06a	Ic	this paper	30 September 2020	Dept. of Anthropology, Penn State Univ.	INAH, Tegucigalpa, Honduras
UCIAMS-173157	PSU-6953	EG-087	—	AMS	—	—	—	—	-9	22.4	45.3	0.5	93.8	50.1945	29.7252	1775	15	1660	1715	1615	290	235	335	Zea mays cob	Maize	Unit 18, Level 3, Stratum Ib, disturbed	16 – Terminal Formative/Early Classic	18-03	Ib	Kennett et al. 2017	26 May 2016	Dept. of Anthropology, Penn State Univ.	INAH, Tegucigalpa, Honduras
PSUAMS-8043	—	EG-226	EG00-2.6b-RM-0000090	AMS	0.802328	0.00148776	-197.672	1.48776	—	—	—	—	—	—	—	1770	15	1655	1715	1610	295	235	340	Rollinia mucosa, complete seed	—	Unit 2, Level 6b, Stratum Ib	16 – Terminal Formative/Early Classic	02-06b	Ib	this paper	02 October 2020	Dept. of Anthropology, Penn State Univ.	INAH, Tegucigalpa, Honduras
PSUAMS-3164	—	EG-092*	—	AMS	0.802563	0.0015848	-197.437	1.5848	—	—	—	—	—	—	—	1765	20	1655	1715	1600	295	235	350	grass stem	—	Unit 16, Level 18, Stratum IId/IV, probable wall fall	(OUTLIER/EXCLUDED)	16-18	IId/IV	this paper	02 December 2017	Dept. of Anthropology, Penn State Univ.	INAH, Tegucigalpa, Honduras	Contamination from upper strata; from actual portion sent to Logan to confirm sample EGAD1
PSUAMS-8451	—	EG-251	—	AMS	0.802845	0.00144814	-197.155	1.44814	—	—	—	—	—	—	—	1765	15	1655	1710	1605	295	240	345	bottle gourd rind	Bottle gourd	Unit 8, Level 6, Stratum Ia	16 – Terminal Formative/Early Classic	08-06	Ia	this paper	04 December 2020	Dept. of Anthropology, Penn State Univ.	INAH, Tegucigalpa, Honduras	Possibly associated with burial; TAQ date
PSUAMS-5704	—	EG-171	EG01-17.11-AR-111.2	AMS	0.802512	0.00174778	-197.488	1.74778	—	—	—	—	—	—	—	1765	20	1655	1715	1600	295	235	350	avocado rind	Avocado	Unit 17, Level 11, Stratum Ib2	16 – Terminal Formative/Early Classic	17-11	Ib2	this paper	29 January 2019	Dept. of Anthropology, Penn State Univ.	INAH, Tegucigalpa, Honduras
PSUAMS-3031	—	EG-092R	—	AMS	0.803151	0.00149676	-196.849	1.49676	—	—	—	—	—	—	—	1760	15	1655	1710	1600	295	240	350	grass stem	—	Unit 16, Level 18, Stratum IId/IV, probable wall fall	(OUTLIER/EXCLUDED)	16-18	IId/IV	this paper	20 November 2017	Dept. of Anthropology, Penn State Univ.	INAH, Tegucigalpa, Honduras	Contamination from upper strata
PSUAMS-8047	—	EG-230	EG01-16.3-ANS-0000168	AMS	0.803181	0.00163412	-196.819	1.63412	—	—	—	—	—	—	—	1760	20	1650	1715	1595	300	235	355	Annona squamosa, complete seed	—	Unit 16, Level 3, Stratum Ia	16 – Terminal Formative/Early Classic	16-03	Ia	this paper	02 October 2020	Dept. of Anthropology, Penn State Univ.	INAH, Tegucigalpa, Honduras
AA-89525	—	UBC-32A	—	AMS	0.8035	0.0037	—	—	-8.2	—	—	—	—	—	—	1757	37	1645	1720	1545	305	230	405	Zea mays cob	Maize	Unit 3, Level 20, Stratum II? looting disturbance	(OUTLIER/EXCLUDED)	03-20	II?	this paper	c. late 2000s	Dept. of Anthropology, Penn State Univ.	INAH, Tegucigalpa, Honduras	Looter’s pit
PSUAMS-2038	—	EG-092	—	AMS	0.805394	0.00182976	-194.606	1.82976	—	—	—	—	—	—	—	1740	20	1635	1705	1565	315	245	385	grass stem	—	Unit 16, Level 18, Stratum IId/IV, probable wall fall	(OUTLIER/EXCLUDED)	16-18	IId/IV	this paper	09 June 2017	Dept. of Anthropology, Penn State Univ.	INAH, Tegucigalpa, Honduras	Contamination from upper strata
UCIAMS-249541	—	EG-304	EG01-7.8-MCF-00001162	AMS	0.805787	0.0016466	-194.213	1.6466	-8.53033	-3.30672	52.7438	0.477347	110.494	50.6608	26.7498	1735	20	1630	1705	1545	320	245	405	Zea mays cob	Maize	Unit 7, Level 8, Stratum Id/IId interface	(OUTLIER/EXCLUDED)	07-08	Id/IId	this paper	10 August 2021	Dept. of Anthropology, Penn State Univ.	INAH, Tegucigalpa, Honduras	Unit 7 is completely disturbed
AA-93163	—	UBC-64B	—	AMS	0.8068	0.0036	—	—	-8.5	—	—	—	—	—	—	1725	35	1620	1705	1540	330	245	410	Zea mays cob	Maize	Unit 3, Level 21, Stratum II/IV looting disturbance	(OUTLIER/EXCLUDED)	03-21	II/IV	this paper	c. late 2000s	Dept. of Anthropology, Penn State Univ.	INAH, Tegucigalpa, Honduras	Looter’s pit
AA-89529	—	UBC-36B	—	AMS	0.8069	0.0037	—	—	-9.1	—	—	—	—	—	—	1723	36	1620	1705	1535	330	245	415	Zea mays cob	Maize	Unit 3, Level 21, Stratum II/IV looting disturbance	(OUTLIER/EXCLUDED)	03-21	II/IV	this paper	c. late 2000s	Dept. of Anthropology, Penn State Univ.	INAH, Tegucigalpa, Honduras	Looter’s pit
AA-93159	—	UBC-60B	—	AMS	0.8072	0.0036	—	—	-9.6	—	—	—	—	—	—	1721	35	1615	1705	1535	335	245	415	Zea mays cob	Maize	Unit 19, Level 3, Stratum Ib	16 – Terminal Formative/Early Classic	19-03	Ib	this paper	c. late 2000s	Dept. of Anthropology, Penn State Univ.	INAH, Tegucigalpa, Honduras
PSUAMS-8768	—	EG-270	EG01-18.3-MCF-00001484	AMS	0.809177	0.00141768	-190.823	1.41768	-8.49046	—	52.1604	0.547276	95.3091	44.8091	27.943	1700	15	1590	1690	1535	360	260	415	Zea mays cob	Maize	Unit 18, Level 3, Stratum Ib, disturbed	16 – Terminal Formative/Early Classic	18-03	Ib	this paper	28 January 2021	Dept. of Anthropology, Penn State Univ.	INAH, Tegucigalpa, Honduras
AA-89530	—	UBC-37C	—	AMS	0.8105	0.0037	—	—	-8.9	—	—	—	—	—	—	1687	36	1590	1700	1420	360	250	530	Zea mays cob	Maize	Unit 3, Level 21, Stratum II/IV looting disturbance	(OUTLIER/EXCLUDED)	03-21	II/IV	this paper	c. late 2000s	Dept. of Anthropology, Penn State Univ.	INAH, Tegucigalpa, Honduras	Looter’s pit
AA-93162	—	UBC-63C	—	AMS	0.8108	0.0036	—	—	-8.1	—	—	—	—	—	—	1685	35	1585	1700	1420	365	250	530	Zea mays cob	Maize	Unit 3, Level 21, Stratum II/IV looting disturbance	(OUTLIER/EXCLUDED)	03-21	II/IV	this paper	c. late 2000s	Dept. of Anthropology, Penn State Univ.	INAH, Tegucigalpa, Honduras	Looter’s pit
UCIAMS-108392	PSU-5055	EG-023	—	AMS	—	—	—	—	—	—	—	—	—	—	—	1685	15	1575	1690	1530	375	260	420	single wood	—	Unit 4, Level 15, Stratum IVb	(OUTLIER/EXCLUDED)	04-15	IVb	Kennett et al. 2017	25 April 2012	Dept. of Anthropology, Penn State Univ.	INAH, Tegucigalpa, Honduras	This sample was excluded from the model because of some mix from a looters pit that intruded into level IV along the south and central portion of the square.
AA-93160	—	UBC-61A	—	AMS	0.811	0.0035	—	—	-10.2	—	—	—	—	—	—	1682	35	1580	1700	1420	370	250	530	Zea mays cob	Maize	Unit 19, Level 3, Stratum Ib	16 – Terminal Formative/Early Classic	19-03	Ib	this paper	c. late 2000s	Dept. of Anthropology, Penn State Univ.	INAH, Tegucigalpa, Honduras
PSUAMS-8767	—	EG-269	EG01-18.3-MCF-00001483	AMS	0.812804	0.00134192	-187.196	1.34192	-8.72256	—	54.7399	0.201034	272.291	48.635	26.9521	1665	15	1555	1685	1525	395	265	425	Zea mays cob	Maize	Unit 18, Level 3, Stratum Ib, disturbed	16 – Terminal Formative/Early Classic	18-03	Ib	this paper	28 January 2021	Dept. of Anthropology, Penn State Univ.	INAH, Tegucigalpa, Honduras
AA-93165	—	UBC-66A	—	AMS	0.8136	0.0035	—	—	-8	—	—	—	—	—	—	1657	34	1540	1695	1410	410	255	540	Zea mays cob	Maize	Unit 3, Level 25, Stratum V	(OUTLIER/EXCLUDED)	03-25	V	this paper	c. late 2000s	Dept. of Anthropology, Penn State Univ.	INAH, Tegucigalpa, Honduras	Contamination from above; Late Formative/Early Classic date
PSUAMS-5702	—	EG-169	EG01-17.8-AR-125.4	AMS	0.814273	0.00157398	-185.727	1.57398	—	—	—	—	—	—	—	1650	20	1530	1685	1415	420	265	535	avocado rind	Avocado	Unit 17, Level 8, Stratum Ib2, TF/EC disturbance	16 – Terminal Formative/Early Classic	17-08	Ib2	this paper	29 January 2019	Dept. of Anthropology, Penn State Univ.	INAH, Tegucigalpa, Honduras
PSUAMS-8018	—	EG-217	EG01-7.7-PS-0000187	AMS	0.81587	0.00137697	-184.13	1.37697	—	—	—	—	—	—	—	1635	15	1500	1550	1415	450	400	535	P. sapote, seed fragment/exocarp	—	Unit 7, Level 7, Stratum Ib	(OUTLIER/EXCLUDED)	07-07	Ib	this paper	30 September 2020	Dept. of Anthropology, Penn State Univ.	INAH, Tegucigalpa, Honduras	Unit 7 is completely disturbed
AA-93155	—	UBC-55B	—	AMS	0.8166	0.0036	—	—	-11.5	—	—	—	—	—	—	1627	35	1490	1585	1400	460	365	550	Zea mays cob	Maize	Unit 18, Level 2, Stratum Ia	16 – Terminal Formative/Early Classic	18-02	Ia	this paper	c. late 2000s	Dept. of Anthropology, Penn State Univ.	INAH, Tegucigalpa, Honduras
AA-93158	—	UBC-59C	—	AMS	0.8172	0.0036	—	—	-12.4	—	—	—	—	—	—	1621	35	1480	1570	1400	470	380	550	Zea mays cob	Maize	Unit 19, Level 3, Stratum Ib	16 – Terminal Formative/Early Classic	19-03	Ib	this paper	c. late 2000s	Dept. of Anthropology, Penn State Univ.	INAH, Tegucigalpa, Honduras
AA-93154	—	UBC-55A	—	AMS	0.8175	0.0037	—	—	-8.9	—	—	—	—	—	—	1619	35	1480	1570	1400	470	380	550	Zea mays cob	Maize	Unit 18, Level 2, Stratum Ia	16 – Terminal Formative/Early Classic	18-02	Ia	this paper	c. late 2000s	Dept. of Anthropology, Penn State Univ.	INAH, Tegucigalpa, Honduras
AA-93156	—	UBC-55C	—	AMS	0.818	0.0036	—	—	-9.2	—	—	—	—	—	—	1614	35	1475	1550	1395	475	400	555	Zea mays cob	Maize	Unit 18, Level 2, Stratum Ia	16 – Terminal Formative/Early Classic	18-02	Ia	this paper	c. late 2000s	Dept. of Anthropology, Penn State Univ.	INAH, Tegucigalpa, Honduras
PSUAMS-8453	—	EG-254	—	AMS	0.81876	0.00148398	-181.24	1.48398	—	—	—	—	—	—	—	1605	15	1470	1535	1410	480	415	540	bottle gourd rind	Bottle gourd	Unit 14, Level 2, Stratum Ia, modern disturbance	16 – Terminal Formative/Early Classic	14-02	Ia	this paper	04 December 2020	Dept. of Anthropology, Penn State Univ.	INAH, Tegucigalpa, Honduras	Retained in model, but note close association w/ cigarette butt
PSUAMS-8008	—	EG-205	EG01-13.8-AC-0000206	AMS	0.825784	0.00141518	-174.216	1.41518	—	—	—	—	—	—	—	1540	15	1410	1515	1360	540	435	590	acorn, complete, no cap	Acorn	Unit 13, Level 8, looting disturbance	(OUTLIER/EXCLUDED)	13-08	Ia-disturbed	this paper	30 September 2020	Dept. of Anthropology, Penn State Univ.	INAH, Tegucigalpa, Honduras	Looting disturbance
PSUAMS-5402	—	EG-153	—	AMS	0.826061	0.00150835	-173.939	1.50835	—	—	—	—	—	—	—	1535	15	1400	1510	1355	550	440	595	quid	Maguey	Unit 2, Level 6a, Stratum Ic	(OUTLIER/EXCLUDED)	02-06a	Ic	this paper	29 January 2019	Dept. of Anthropology, Penn State Univ.	INAH, Tegucigalpa, Honduras	A<60
UCIAMS-173147	PSU-6943	EG-077	—	AMS	—	—	—	—	-9.5	1.8	44.9	1.3	35.5	35.9472	24.1088	1285	15	1225	1280	1175	725	670	775	Zea mays cob	Maize	Unit 1, Level 3, Stratum Ia	17 – Late Classic	01-03	Ia	Kennett et al. 2017	26 May 2016	Dept. of Anthropology, Penn State Univ.	INAH, Tegucigalpa, Honduras
AA-89528	—	UBC-35A	—	AMS	0.8525	0.0039	—	—	-8.8	—	—	—	—	—	—	1282	36	1215	1295	1120	735	655	830	Zea mays cob	Maize	Unit 3, Level 21, Stratum II/IV looting disturbance	(OUTLIER/EXCLUDED)	03-21	II/IV	this paper	c. late 2000s	Dept. of Anthropology, Penn State Univ.	INAH, Tegucigalpa, Honduras	Looter’s pit
UCIAMS-233466	PSU-5968	EG-176	EG00-1.4b-MCF-0000118	AMS	0.855688	0.00173081	-144.312	1.73081	-8.4833	—	51.7658	1.0296	50.2774	45.5458	27.1104	1250	20	1200	1275	1075	750	675	875	Zea mays cob	Maize	Unit 1, Level 4b, Stratum Ia	17 – Late Classic	01-04b	Ia	this paper	c. July 2020	Dept. of Anthropology, Penn State Univ.	INAH, Tegucigalpa, Honduras
PSUAMS-6126	—	EG-172	—	AMS	0.8586	0.00165266	-141.4	1.65266	—	—	—	—	—	—	—	1225	20	1145	1245	1065	805	705	885	squash seed	Squash	Unit 4, Level 11, Stratum Ic, disturbed	(OUTLIER/EXCLUDED)	04-11	Ic	this paper	03 June 2019	Dept. of Anthropology, Penn State Univ.	INAH, Tegucigalpa, Honduras	Looter’s pit; cigarette butt
AA-93164	—	UBC-65A	—	AMS	0.8591	0.0037	—	—	-9.3	—	—	—	—	—	—	1220	34	1145	1270	1060	805	680	890	Zea mays cob	Maize	Unit 3, Level 21, Stratum II/IV looting disturbance	(OUTLIER/EXCLUDED)	03-21	II/IV	this paper	c. late 2000s	Dept. of Anthropology, Penn State Univ.	INAH, Tegucigalpa, Honduras	Looter’s pit
UCIAMS-233488	PSU-6012	EG-191	EG01-19-12-MCF-00001611	AMS	0.860254	0.00170593	-139.746	1.70593	-9.09576	9.91087	47.4827	0.192948	246.091	50.5411	29.9715	1210	20	1125	1180	1065	825	770	885	Zea mays cob	Maize	Unit 19, Level 12, Stratum IIa1, intrusive LC pit	17 – Late Classic	19-12	IIa1	this paper	c. July 2020	Dept. of Anthropology, Penn State Univ.	INAH, Tegucigalpa, Honduras
UCIAMS-233468	PSU-5970	EG-178	EG01-5.4a-MCF-00001046	AMS	0.864418	0.00177698	-135.582	1.77698	-8.3013	—	42.4129	0.0962856	440.491	52.17	29.5712	1170	20	1090	1180	990	860	770	960	Zea mays cob	Maize	Unit 5, Level 4a, disturbed	(OUTLIER/EXCLUDED)	05-04a	I/disturbed	this paper	c. July 2020	Dept. of Anthropology, Penn State Univ.	INAH, Tegucigalpa, Honduras	Unit 5 is completely disturbed
AA-93172	—	UBC-73A	—	AMS	0.8647	0.0038	—	—	-10	—	—	—	—	—	—	1168	35	1080	1180	970	870	770	980	Zea mays cob	Maize	Unit 8, Level 11, Stratum II/III	17 – Late Classic	08-11	II/III	this paper	c. late 2000s	Dept. of Anthropology, Penn State Univ.	INAH, Tegucigalpa, Honduras	Postclassic disturbance?
UCIAMS-90938	PSU-4737	EG-018	—	AMS	—	—	—	—	—	—	—	—	—	—	—	1150	20	1045	1180	970	905	770	980	deer hair	—	Unit 13, Level 8c, Stratum Ib, Feature 13-1, intact LC pit	17 – Late Classic	13-08c	Ib; Fea. 13-1	Kennett et al. 2017	c. 2011?	Dept. of Anthropology, Penn State Univ.	INAH, Tegucigalpa, Honduras
PSUAMS-9350	—	EG-281	—	AMS	0.880633	0.0019835	-119.367	1.9835	—	—	—	—	—	—	—	1020	20	935	960	910	1015	990	1040	avocado pit	Avocado	Unit 13, Level 10, Stratum Ib, Feature 13-1, intact LC pit	17 – Late Classic	13-10	Ib; Fea. 13-1	this paper	15 June 2021	Dept. of Anthropology, Penn State Univ.	INAH, Tegucigalpa, Honduras
PSUAMS-8001	—	EG-198	EG01-11.2-AC-0000080	AMS	0.942543	0.00161546	-57.4573	1.61546	—	—	—	—	—	—	—	475	15	515	530	500	1435	1420	1450	acorn, cap	Acorn	Unit 11, Level 2, Stratum Ia, solution pit	18 – Postclassic/Colonial	11-02	Ia	this paper	30 September 2020	Dept. of Anthropology, Penn State Univ.	INAH, Tegucigalpa, Honduras
AA-93173	—	UBC-74A	—	AMS	0.9445	0.0045	—	—	-9.3	—	—	—	—	—	—	458	37	505	545	340	1445	1405	1610	Zea mays cob	Maize	Unit 8, Level 9, Stratum II/III	18 – Postclassic/Colonial	08-09	II/III	this paper	c. late 2000s	Dept. of Anthropology, Penn State Univ.	INAH, Tegucigalpa, Honduras	Postclassic disturbance?
PSUAMS-8009	—	EG-206	EG01-11.1-AC-0000049	AMS	0.949677	0.001508	-50.3232	1.508	—	—	—	—	—	—	—	415	15	490	510	465	1460	1440	1485	acorn, palms, cap	Acorn	Unit 11, Level 1, Stratum Ia, solution pit	18 – Postclassic/Colonial	11-01	Ia	this paper	30 September 2020	Dept. of Anthropology, Penn State Univ.	INAH, Tegucigalpa, Honduras
PSUAMS-8006	—	EG-203	EG01-12.5-AC-0000173	AMS	0.954486	0.00157668	-45.514	1.57668	—	—	—	—	—	—	—	375	15	430	495	325	1520	1455	1625	acorn, cap	Acorn	Unit 12, Level 5, Stratum Ia, solution pit	18 – Postclassic/Colonial	12-05	Ia	this paper	30 September 2020	Dept. of Anthropology, Penn State Univ.	INAH, Tegucigalpa, Honduras
PSUAMS-8450	—	EG-250	—	AMS	0.955915	0.00147962	-44.0855	1.47962	—	—	—	—	—	—	—	360	15	405	490	320	1545	1460	1630	gourd rind	Bottle gourd	Unit 4, Level 2, Stratum Ia	18 – Postclassic/Colonial	04-02	Ia	this paper	04 December 2020	Dept. of Anthropology, Penn State Univ.	INAH, Tegucigalpa, Honduras
PSUAMS-8004	—	EG-201	EG01-12.3-AC-0000146	AMS	0.958483	0.00150827	-41.5167	1.50827	—	—	—	—	—	—	—	340	15	390	470	315	1560	1480	1635	acorn, cap	Acorn	Unit 12, Level 3, Stratum Ia, solution pit	18 – Postclassic/Colonial	12-03	Ia	this paper	30 September 2020	Dept. of Anthropology, Penn State Univ.	INAH, Tegucigalpa, Honduras
PSUAMS-8452	—	EG-252	—	AMS	0.961912	0.00153849	-38.0876	1.53849	—	—	—	—	—	—	—	310	15	385	440	305	1565	1510	1645	gourd rind	Bottle gourd	Unit 11, Level 2, Stratum Ia, solution pit	18 – Postclassic/Colonial	11-02	Ia	this paper	04 December 2020	Dept. of Anthropology, Penn State Univ.	INAH, Tegucigalpa, Honduras
PSUAMS-8005	—	EG-202	EG01-12.4-AC-0000155	AMS	0.964829	0.00170502	-35.1707	1.70502	—	—	—	—	—	—	—	290	15	375	430	295	1575	1520	1655	acorn, cap	Acorn	Unit 12, Level 4, Stratum Ia, solution pit	18 – Postclassic/Colonial	12-04	Ia	this paper	30 September 2020	Dept. of Anthropology, Penn State Univ.	INAH, Tegucigalpa, Honduras
PSUAMS-8000	—	EG-197	EG01-5.5a-AC-0000311	AMS	0.96655	0.00152769	-33.4499	1.52769	—	—	—	—	—	—	—	275	15	340	430	285	1610	1520	1665	acorn, complete, no cap	Acorn	Unit 5, Level 5a, disturbed	(OUTLIER/EXCLUDED)	05-05a	I/disturbed	this paper	30 September 2020	Dept. of Anthropology, Penn State Univ.	INAH, Tegucigalpa, Honduras	Unit 5 is completely disturbed
PSUAMS-8002	—	EG-199	EG01-11.3-AC-0000089	AMS	0.969411	0.00181655	-30.5888	1.81655	—	—	—	—	—	—	—	250	20	275	425	150	1675	1525	1800	acorn, cap	Acorn	Unit 11, Level 3, Stratum Ia, solution pit	18 – Postclassic/Colonial	11-03	Ia	this paper	30 September 2020	Dept. of Anthropology, Penn State Univ.	INAH, Tegucigalpa, Honduras
PSUAMS-8003	—	EG-200	EG01-11.4-AC-0000101	AMS	1.1861	0.00168796	186.104	1.68796	—	—	—	—	—	—	—	-1365	15	—	—	—	—	—	—	acorn, cap	—	Unit 11, Level 4, Stratum Ia, solution pit	(OUTLIER/EXCLUDED)	11-04	Ia	this paper	30 September 2020	Dept. of Anthropology, Penn State Univ.	INAH, Tegucigalpa, Honduras	Modern date; exclude
PSUAMS-4182	—	EG-106	—	AMS	1.35904	0.00202203	359.044	2.02203	—	—	—	—	—	—	—	-2460	15	—	—	—	—	—	—	Zea mays cob	—	Unit 6, Level 14, Stratum IIa4	(OUTLIER/EXCLUDED)	06-14	IIa4	this paper	25 May 2018	Dept. of Anthropology, Penn State Univ.	INAH, Tegucigalpa, Honduras	Modern date; exclude

## Sheet: S2 Table
S2 Table. OxCal model results.	Unmodeled (BC/AD)			Modeled (BC/AD)			Unmodeled (BP)			Modeled (BP)
	2σ low	2σ high	μ	2σ low	2σ high	μ	2σ low	2σ high	μ	2σ low	2σ high	μ	A	C		Indices
Boundary Earliest										12085	10800	11300		98.9		Amodel 85.7
Boundary Begin Esperanza										11170	10790	10985		99.5		Aoverall 105.5
Phase Early Esperanza (Stratum VI–Va)
UCIAMS-107520, EG-028, 17-24	-9230	-8840	-9035	-9160	-8820	-8935	11175	10790	10985	11105	10770	10880	86.8	99.8
Beta-156246, S-12, 03-24	-9230	-8790	-9000	-9130	-8770	-8915	11175	10740	10950	11080	10720	10865	104.1	99.9
PSUAMS-9332, EG-278, 19-39	-9215	-8815	-8995	-9135	-8790	-8920	11165	10765	10945	11085	10740	10870	105	99.9
PSUAMS-8058, EG-243, 18-39	-9200	-8815	-8985	-9135	-8795	-8920	11150	10765	10935	11080	10745	10870	105.8	99.9
Beta-156245, S-11, 01-19/01-22	-9225	-8785	-8990	-9125	-8765	-8910	11175	10730	10940	11070	10715	10860	105.7	99.9
PSUAMS-8055, EG-240, 18-36	-9145	-8770	-8965	-9120	-8770	-8905	11090	10720	10915	11065	10720	10855	102	99.9
PSUAMS-9358, EG-290, 17-25	-9155	-8750	-8960	-9110	-8765	-8900	11105	10700	10910	11055	10710	10850	104.1	99.9
UCIAMS-90929, EG-006, 04-19	-9135	-8755	-8960	-9120	-8765	-8900	11085	10705	10905	11070	10715	10850	100.3	99.9
UCIAMS-120931, EG-060, 18-38	-9130	-8765	-8960	-9120	-8770	-8900	11075	10715	10910	11070	10715	10850	96.8	99.9
PSUAMS-8054, EG-239, 18-35	-9130	-8750	-8950	-9120	-8760	-8895	11075	10700	10900	11070	10705	10845	97.5	99.9
PSUAMS-8057, EG-242, 18-39	-9125	-8710	-8900	-9115	-8740	-8865	11070	10660	10850	11065	10690	10815	101.7	99.9
Boundary Early/Middle Esperanza inflection				-8840	-8670	-8755				10790	10620	10705		99.9
Phase Middle Esperanza (Stratum VI–IVb)
UCIAMS-112164, EG-049, 16-20b	-8815	-8630	-8735	-8785	-8630	-8700	10760	10580	10680	10730	10580	10650	96.3	99.9
PSUAMS-5389, EG-140, 03-27	-8780	-8555	-8675	-8755	-8555	-8660	10730	10505	10620	10700	10505	10610	103.8	99.9
UCIAMS-90927, EG-004, 03-26	-8740	-8560	-8650	-8730	-8560	-8650	10685	10505	10600	10680	10505	10595	100.6	100
UCIAMS-90928, EG-005, 04-15	-8740	-8560	-8650	-8730	-8560	-8650	10685	10505	10600	10680	10505	10595	100.6	100
PSUAMS-8052, EG-235, 03-27	-8740	-8555	-8645	-8735	-8555	-8640	10690	10505	10595	10680	10500	10590	101.1	99.9
PSUAMS-8251, EG-238, 18-34	-8710	-8475	-8595	-8705	-8475	-8595	10655	10425	10545	10655	10425	10540	100.4	99.9
UCIAMS-108394, EG-025, 06-27a	-8700	-8485	-8595	-8700	-8485	-8595	10650	10435	10540	10650	10435	10540	100.1	99.9
UCIAMS-90931, EG-008, 18-40	-8705	-8470	-8580	-8705	-8470	-8580	10655	10420	10530	10655	10420	10530	100.3	99.9
UCIAMS-93256, EG-019, 02-20	-8700	-8470	-8570	-8695	-8470	-8570	10645	10420	10520	10645	10415	10520	99.8	99.9
PSUAMS-5391, EG-142, 03-28	-8705	-8355	-8555	-8705	-8355	-8555	10655	10300	10505	10655	10300	10505	100.1	99.9
UCIAMS-108399, EG-033, 18-33a	-8635	-8470	-8565	-8635	-8470	-8565	10580	10420	10515	10580	10420	10515	99.7	99.9
PSUAMS-9365, EG-298, 02-21b	-8695	-8360	-8545	-8695	-8425	-8545	10645	10305	10495	10645	10375	10495	99.8	99.9
Beta-171699, S-15, 01-23b	-8695	-8345	-8525	-8695	-8345	-8525	10645	10295	10470	10645	10295	10470	100	99.9
UCIAMS-90932, EG-009, 18-41	-8620	-8350	-8500	-8620	-8350	-8500	10570	10300	10450	10570	10300	10450	99.8	99.9
PSUAMS-5386, EG-136, 19-35	-8615	-8310	-8465	-8615	-8315	-8465	10565	10260	10415	10565	10265	10415	100	99.9
PSUAMS-9333, EG-279, 19-36	-8610	-8310	-8460	-8610	-8310	-8460	10555	10260	10410	10555	10260	10410	99.9	99.9
Beta-171700, S-14, 03-28	-8605	-8305	-8450	-8610	-8305	-8455	10555	10250	10400	10555	10255	10400	100	99.9
PSUAMS-9354, EG-286, 06-27	-8560	-8310	-8445	-8560	-8315	-8445	10505	10260	10395	10505	10265	10395	99.8	99.9
Beta-171706, S-13, 19-37	-8610	-8290	-8430	-8610	-8290	-8430	10560	10240	10380	10555	10240	10380	100.1	99.9
UCIAMS-120929, EG-058, 16-18	-8540	-8295	-8390	-8540	-8295	-8390	10485	10245	10340	10485	10245	10340	99.8	100
PSUAMS-4675, EG-125, 18-35	-8540	-8290	-8380	-8540	-8290	-8385	10485	10235	10330	10490	10240	10330	99.6	100
PSUAMS-5688, EG-137, 18-33a	-8530	-8255	-8345	-8535	-8270	-8350	10480	10205	10295	10480	10220	10295	100	99.9
UCIAMS-116848, EG-050, 01-17a	-8425	-8245	-8305	-8425	-8255	-8310	10375	10195	10255	10375	10205	10260	98.6	99.9
PSUAMS-9367, EG-301, 04-15	-8305	-8240	-8275	-8340	-8245	-8290	10255	10190	10225	10290	10195	10235	101.9	100
Boundary End Middle Esperanza				-8310	-8190	-8265				10260	10140	10210		99.9
Boundary Begin Late Esperanza				-8255	-7890	-8070				10205	9840	10020		99.9
Phase Late Esperanza (Stratum IVa)
UCIAMS-115015, EG-048, 18-31	-8225	-7945	-8075	-8175	-7825	-7990	10170	9895	10025	10125	9775	9940	86.9	99.9
UCIAMS-117703, EG-052, 02-19b	-8200	-7775	-7980	-8165	-7760	-7920	10150	9725	9930	10110	9710	9870	99	100
UCIAMS-117707, EG-056, 04-14	-7955	-7740	-7855	-7950	-7745	-7850	9905	9690	9805	9900	9695	9800	101.2	100
PSUAMS-5387, EG-138, 06-26a	-8170	-7605	-7850	-7970	-7610	-7835	10115	9555	9800	9920	9555	9785	105.3	99.9
PSUAMS-5383, EG-133, 02-18c	-8165	-7605	-7830	-7960	-7610	-7820	10110	9555	9780	9910	9560	9770	104.3	100
UCIAMS-108404, EG-038, 19-35	-7735	-7595	-7660	-7740	-7595	-7670	9685	9545	9610	9685	9545	9620	94	99.9
UCIAMS-108390, EG-020, 01-15	-7730	-7595	-7655	-7740	-7595	-7670	9680	9540	9605	9685	9545	9620	92.3	99.9
Boundary End Esperanza				-7725	-7350	-7570				9670	9300	9520		99.8
Boundary Begin Early Marcala 1				-7135	-6840	-6995				9085	8790	8945		99.7
Phase Early Marcala 1 (Stratum IIIf2)
PSUAMS-4665, EG-115, 19-34	-7050	-6705	-6915	-7040	-6700	-6880	9000	8655	8860	8990	8650	8830	96.3	99.9
UCIAMS-90937, EG-017, 19-34	-7050	-6705	-6915	-7040	-6700	-6885	8995	8655	8865	8990	8650	8830	96.1	99.9
PSUAMS-4666, EG-116, 19-34	-7045	-6700	-6900	-7030	-6695	-6870	8995	8650	8850	8980	8645	8820	95.4	99.9
PSUAMS-4670, EG-120, 19-34	-7045	-6700	-6900	-7030	-6695	-6870	8995	8650	8850	8980	8645	8820	95.4	99.9
PSUAMS-5398, EG-149, 19-34	-7045	-6695	-6885	-7020	-6695	-6855	8995	8645	8835	8970	8645	8805	96.6	99.9
PSUAMS-4671, EG-121, 19-34	-7045	-6700	-6890	-7030	-6695	-6860	8990	8645	8840	8975	8645	8810	96	99.9
PSUAMS-4667, EG-117, 19-34	-7040	-6695	-6870	-7020	-6690	-6840	8985	8645	8815	8970	8640	8790	98.8	99.9
UCIAMS-108393, EG-024, 06-24	-7035	-6655	-6815	-7025	-6655	-6795	8980	8605	8760	8975	8600	8745	104.5	100
PSUAMS-4669, EG-119, 19-34	-7035	-6650	-6815	-7025	-6650	-6795	8985	8600	8765	8975	8600	8745	104.4	100
PSUAMS-5695, EG-162, 19-33	-7030	-6645	-6785	-7025	-6645	-6770	8980	8595	8735	8975	8595	8720	104.2	100
PSUAMS-5388, EG-139, 19-33	-6905	-6595	-6705	-6825	-6600	-6700	8850	8545	8655	8775	8545	8650	102.2	99.9
PSUAMS-4668, EG-118, 19-34	-6805	-6590	-6680	-6805	-6595	-6680	8755	8540	8630	8750	8545	8630	101.7	99.9
PSUAMS-8064, EG-249, 18-31	-6645	-6480	-6565	-6650	-6525	-6610	8595	8430	8515	8600	8475	8555	92.3	99.9
Boundary End Early Marcala 1				-6645	-6455	-6570				8595	8405	8520		99.8
Boundary Begin Early Marcala 2				-6240	-6080	-6140				8190	8030	8090		99.6
Phase Early Marcala 2 (Stratum IIIf)
PSUAMS-5396, EG-147, 03-22	-6375	-6085	-6235	-6175	-6070	-6110	8325	8035	8185	8125	8020	8060	74.6	99.9
PSUAMS-5404, EG-155, 03-23	-6225	-6075	-6150	-6185	-6060	-6105	8175	8020	8100	8135	8010	8055	88.2	99.9
PSUAMS-5381, EG-131, 18-32b	-6215	-5990	-6060	-6090	-5995	-6050	8165	7935	8005	8040	7945	8000	106.3	100
PSUAMS-5382, EG-132, 18-33a	-6215	-5990	-6060	-6090	-5995	-6050	8165	7935	8005	8040	7945	8000	106.3	100
UCIAMS-120930, EG-059, 18-30	-6165	-5990	-6055	-6090	-6010	-6050	8110	7940	8005	8035	7955	8000	103.1	100
PSUAMS-8053, EG-237, 18-33b	-6075	-5990	-6035	-6075	-5990	-6035	8025	7940	7985	8025	7940	7985	100.1	100
PSUAMS-8059, EG-244, 18-33b	-6075	-5990	-6035	-6075	-5990	-6035	8020	7935	7985	8020	7940	7985	100.2	100
PSUAMS-8056, EG-241, 18-37	-6075	-5930	-6025	-6075	-5980	-6025	8020	7880	7975	8020	7930	7975	101.4	100
Beta-156244, S-09, 03-15/17	-6410	-5665	-6025	-6165	-5885	-6025	8355	7615	7975	8110	7835	7975	129.2	100
PSUAMS-4674, EG-124, 03-25	-6065	-5910	-5985	-6065	-5915	-5995	8015	7860	7930	8010	7865	7940	102.8	100
PSUAMS-4673, EG-123, 03-25	-6025	-5895	-5965	-6025	-5910	-5975	7975	7845	7915	7975	7860	7925	97.5	100
PSUAMS-4672, EG-122, 03-25	-6015	-5890	-5950	-6020	-5910	-5965	7965	7840	7895	7970	7860	7915	96.6	99.9
UCIAMS-112162, EG-046, 19-28	-5980	-5790	-5875	-5985	-5860	-5945	7925	7740	7825	7935	7805	7895	71.8	99.9
Boundary End Early Marcala				-5980	-5825	-5915				7930	7775	7865		99.7
Boundary Begin Middle Marcala 1				-5670	-5575	-5625				7615	7520	7570		99.8
Phase Middle Marcala 1 (Stratum IIIe–IIId)
UCIAMS-120928, EG-057, 06-21	-5710	-5565	-5635	-5650	-5560	-5595	7660	7515	7580	7600	7510	7545	77	99.9
PSUAMS-5395, EG-146, 02-18b	-5660	-5530	-5590	-5635	-5530	-5580	7610	7480	7540	7585	7475	7530	103.7	100
UCIAMS-108403, EG-037, 19-29	-5635	-5535	-5585	-5630	-5535	-5580	7580	7485	7535	7580	7485	7530	99.7	100
Beta-156247, S-08, 18-27	-5660	-5475	-5560	-5625	-5475	-5550	7605	7425	7510	7575	7425	7500	103.9	99.9
PSUAMS-9353, EG-285, 19-27	-5625	-5480	-5565	-5625	-5480	-5560	7575	7430	7515	7570	7430	7510	97.3	100
UCIAMS-108402, EG-036, 19-26	-5625	-5480	-5570	-5625	-5480	-5565	7575	7430	7520	7570	7430	7515	96.7	100
UCIAMS-108391, EG-021, 02-18b	-5625	-5480	-5560	-5620	-5480	-5555	7570	7430	7510	7570	7430	7505	97.2	100
UCIAMS-90926, EG-002, 02-17a	-5620	-5475	-5545	-5615	-5475	-5540	7570	7425	7495	7565	7425	7490	99.5	100
PSUAMS-3167, EG-096, 06-24	-5620	-5475	-5545	-5615	-5475	-5540	7570	7425	7495	7565	7425	7490	99.5	100
UCIAMS-108401, EG-035, 19-25	-5615	-5475	-5530	-5610	-5475	-5530	7560	7425	7480	7560	7425	7480	100.9	100
PSUAMS-3165, EG-094, 02-17b	-5615	-5475	-5530	-5615	-5475	-5530	7565	7425	7480	7560	7425	7475	100.8	99.9
PSUAMS-8016, EG-215, 04-12b	-5615	-5475	-5530	-5615	-5475	-5530	7565	7425	7480	7560	7425	7475	100.8	100
UCIAMS-112163, EG-047, 06-20	-5615	-5475	-5530	-5610	-5475	-5525	7560	7425	7475	7560	7425	7475	101	100
PSUAMS-5384, EG-134, 02-18b	-5615	-5475	-5530	-5615	-5475	-5525	7565	7425	7480	7560	7425	7475	100.7	100
UCIAMS-90930, EG-007, 06-25	-5560	-5470	-5510	-5555	-5470	-5510	7510	7420	7460	7505	7420	7455	96.6	100
PSUAMS-1786, EG-091, 02-17b	-5615	-5405	-5505	-5615	-5405	-5505	7565	7355	7455	7560	7355	7455	99.7	99.9
PSUAMS-5692, EG-159, 19-16	-5610	-5415	-5505	-5610	-5415	-5505	7560	7365	7455	7560	7365	7455	98.6	100
UCIAMS-107522, EG-031, 18-27	-5560	-5470	-5505	-5560	-5470	-5505	7510	7420	7455	7505	7420	7455	97.3	99.9
PSUAMS-2039 and -3163, EG-093, 18-27	-5540	-5380	-5470	-5540	-5380	-5470	7485	7330	7420	7485	7330	7420	91.2	100
PSUAMS-3166, EG-095, 02-18b	-5480	-5370	-5420	-5480	-5370	-5420	7430	7320	7370	7430	7320	7370	99.4	100
PSUAMS-4679, EG-129, 19-31	-5480	-5335	-5415	-5480	-5355	-5420	7425	7285	7365	7425	7305	7365	99.6	100
UCIAMS-108400, EG-034, 19-16	-5480	-5335	-5420	-5480	-5360	-5420	7425	7285	7365	7425	7305	7370	99.4	100
PSUAMS-5385, EG-135, 19-31	-5475	-5315	-5390	-5475	-5320	-5395	7425	7265	7340	7425	7270	7345	101.4	100
PSUAMS-5400, EG-151, 06-19	-5475	-5225	-5360	-5475	-5310	-5375	7425	7175	7310	7420	7255	7320	104.8	100
UCIAMS-116849, EG-051, 02-16a	-5470	-5225	-5350	-5470	-5305	-5365	7420	7170	7300	7420	7255	7315	104.8	100
PSUAMS-8066, EG-213, 04-08	-5470	-5225	-5350	-5470	-5305	-5365	7420	7170	7300	7420	7255	7315	104.8	100
PSUAMS-4676, EG-126, 19-31	-5470	-5220	-5335	-5470	-5305	-5355	7420	7170	7285	7420	7255	7305	107.3	99.9
PSUAMS-4677, EG-127, 19-31	-5375	-5215	-5300	-5380	-5300	-5340	7320	7165	7250	7325	7250	7290	92.8	99.9
PSUAMS-4678, EG-128, 19-31	-5370	-5215	-5285	-5375	-5300	-5340	7320	7165	7235	7325	7250	7290	74	99.9
Boundary End Middle Marcala 1				-5355	-5275	-5315				7305	7225	7265		99.9
Boundary Begin Middle Marcala 2				-5325	-5055	-5190				7270	7005	7140		99.9
Phase Middle Marcala 2 (Feature 19-5B)
PSUAMS-5696, EG-163, 19-33	-5310	-4990	-5135	-5290	-4990	-5120	7255	6940	7085	7240	6940	7070	107.8	100
Beta-171705, S-10, 19-31	-5325	-4850	-5120	-5285	-4955	-5115	7275	6795	7070	7235	6900	7060	115.7	100
Boundary End Middle Marcala 2				-5215	-4725	-5010				7165	6675	6960		99.9
Boundary Begin Middle Marcala 3				-4945	-4550	-4715				6895	6500	6665		99.8
Phase Middle Marcala 3 (Stratum IIId)
PSUAMS-8048, EG-231, 06-17a	-4715	-4550	-4645	-4700	-4545	-4625	6665	6495	6590	6645	6495	6575	90.7	99.9
PSUAMS-8063, EG-248, 18-24	-4685	-4540	-4605	-4680	-4540	-4600	6635	6485	6555	6630	6490	6550	103.7	100
PSUAMS-8017, EG-216, 06-17a	-4610	-4455	-4535	-4655	-4460	-4555	6560	6405	6485	6605	6405	6500	87.1	99.9
Boundary End Middle Marcala 3				-4665	-3915	-4415				6615	5865	6365		99.4
Boundary Begin Late Marcala				-2620	-2300	-2450				4565	4250	4400		99.2
Phase Late Marcala (a) (Stratum IIh–IIc)
AA-93157, UBC-58A, 19-22	-2580	-2205	-2420	-2485	-2280	-2375	4525	4155	4370	4435	4230	4320	103.6	99.9
PSUAMS-5691, EG-158, 19-16	-2470	-2305	-2400	-2465	-2295	-2380	4420	4255	4350	4415	4245	4325	90.8	99.9
UCIAMS-108397, EG-030, 18-19	-2465	-2290	-2375	-2450	-2290	-2360	4410	4240	4320	4400	4240	4310	101.6	99.9
PSUAMS-5394, EG-145, 19-26	-2460	-2205	-2350	-2450	-2285	-2350	4410	4155	4295	4395	4230	4300	111.8	99.9
UCIAMS-117705, EG-054, 06-20	-2455	-2205	-2330	-2445	-2280	-2335	4405	4155	4275	4395	4230	4285	114.2	100
Boundary Late Marcala inflection				-2320	-2225	-2275				4270	4175	4225		99.9
Phase Late Marcala (b) (Stratum IIh–IIc)
PSUAMS-8065, EG-211, 03-11	-2440	-2200	-2280	-2300	-2200	-2235	4390	4145	4230	4245	4150	4185	116	100
PSUAMS-4189, EG-114, 18-19	-2440	-2200	-2280	-2300	-2200	-2235	4390	4145	4230	4245	4150	4185	116	100
PSUAMS-6127, EG-173, 19-26	-2440	-2200	-2280	-2300	-2200	-2235	4390	4145	4230	4245	4150	4185	116	99.9
UCIAMS-128444, EG-073, 18-18	-2395	-2200	-2265	-2295	-2200	-2235	4345	4150	4215	4245	4150	4185	115.4	99.9
AA-89537, UBC-44A, 06-20	-2460	-2140	-2285	-2295	-2135	-2215	4410	4090	4235	4245	4085	4165	112	99.9
UCIAMS-107519, EG-022, 03-14	-2345	-2200	-2260	-2295	-2200	-2235	4290	4150	4205	4240	4150	4185	113.2	100
PSUAMS-5401, EG-152, 18-18	-2405	-2145	-2260	-2295	-2145	-2230	4355	4095	4210	4245	4095	4180	114.6	99.9
UCIAMS-127387, EG-066, 06-19	-2345	-2145	-2250	-2290	-2145	-2230	4290	4095	4200	4240	4095	4180	108.7	100
PSUAMS-5399, EG-150, 18-19	-2295	-2140	-2230	-2285	-2140	-2215	4245	4090	4175	4235	4090	4165	97.8	99.9
PSUAMS-4188, EG-113, 18-18	-2300	-2135	-2215	-2285	-2140	-2205	4245	4085	4165	4230	4085	4155	101.4	100
Beta-171703, S-06, 18-18	-2455	-2030	-2215	-2290	-2065	-2190	4405	3980	4165	4240	4015	4140	121.1	100
UCIAMS-127384, EG-063, 19-21	-2295	-2065	-2205	-2285	-2135	-2200	4245	4015	4155	4230	4085	4150	102.6	100
UCIAMS-127386, EG-065, 06-18	-2290	-2135	-2200	-2285	-2135	-2195	4240	4085	4145	4230	4085	4140	102.3	100
UCIAMS-130720, EG-074, 19-21	-2290	-2045	-2180	-2285	-2070	-2185	4235	3995	4130	4235	4020	4130	107.6	100
PSUAMS-8775, EG-277, 19-21	-2290	-2045	-2180	-2285	-2070	-2185	4235	3995	4130	4235	4020	4130	107.5	100
AA-93149, UBC-50A, 18-18	-2295	-2035	-2180	-2285	-2060	-2180	4245	3985	4125	4235	4010	4130	110.8	100
PSUAMS-8757, EG-259, 06-19	-2285	-2045	-2175	-2280	-2065	-2175	4235	3995	4125	4230	4015	4125	107.3	100
AA-89538, UBC-45A, 06-20	-2435	-1975	-2180	-2285	-2070	-2180	4385	3925	4125	4235	4015	4125	117.7	99.9
UCIAMS-130721, EG-075, 19-21	-2280	-2035	-2145	-2280	-2050	-2165	4230	3985	4095	4225	4000	4110	108.4	100
UCIAMS-117706, EG-055, 03-19	-2205	-2040	-2150	-2210	-2055	-2165	4155	3990	4100	4155	4005	4110	108.3	100
UCIAMS-93254, EG-014, 19-21	-2270	-2035	-2140	-2270	-2050	-2160	4220	3985	4090	4220	4000	4105	107.2	99.9
UCIAMS-130722, EG-076, 19-21	-2270	-2035	-2130	-2270	-2050	-2155	4220	3980	4080	4220	4000	4100	103.1	99.9
PSUAMS-8756, EG-258, 06-18	-2205	-2035	-2130	-2205	-2050	-2155	4155	3985	4080	4155	4000	4100	103.8	100
PSUAMS-8061, EG-246, 18-18	-2205	-2035	-2130	-2205	-2050	-2155	4155	3985	4080	4155	4000	4100	104	100
AA-93150, UBC-51B, 18-18	-2285	-1985	-2135	-2280	-2050	-2155	4235	3930	4080	4225	4000	4105	103.8	99.9
AA-93148, UBC-49A, 18-19	-2275	-1975	-2105	-2270	-2045	-2140	4225	3925	4055	4220	3995	4090	98.1	99.9
PSUAMS-6129, EG-175, 19-21	-2195	-1985	-2085	-2195	-2045	-2115	4145	3930	4035	4145	3995	4065	99.2	99.8
PSUAMS-4183, EG-107, 06-17a	-2195	-1975	-2080	-2200	-2045	-2115	4145	3925	4030	4145	3995	4065	103.5	99.8
PSUAMS-5690, EG-157, 19-21	-2195	-1980	-2085	-2195	-2045	-2115	4140	3930	4030	4145	3995	4065	104.4	99.8
AA-89536, UBC-43A, 06-20	-2205	-1890	-2050	-2270	-2040	-2135	4155	3840	4000	4220	3985	4080	95.5	99.9
PSUAMS-8020, EG-219, 19-16	-2140	-1955	-2055	-2145	-2030	-2110	4085	3905	4005	4090	3980	4060	107.7	99.8
PSUAMS-5689, EG-156, 19-21	-2140	-1950	-2045	-2145	-2045	-2110	4085	3895	3995	4095	3995	4060	100.3	99.9
Boundary End Late Marcala				-2125	-2020	-2080				4075	3970	4025		98.7
Boundary Begin Early Estanzuela				-1980	-1280	-1550				3930	3230	3500		99.8
Phase Early Estanzuela (Stratum IIc)
Beta-171704, S-07, 18-21	-1490	-1255	-1355	-1490	-1260	-1360	3440	3205	3305	3440	3210	3310	100.8	100
Beta-156243, S-05, 18-16	-1875	-795	-1275	-1635	-1100	-1365	3825	2745	3225	3585	3050	3315	121.8	99.9
Boundary End Early Estanzuela				-1425	-995	-1235				3375	2945	3185		99.9
Boundary Begin Middle Estanzuela				-1260	-850	-1035				3210	2800	2985		99.9
Phase Middle Estanzuela (Stratum IIa?)
AA-89524, UBC-31, 01-14a	-1210	-805	-990	-1090	-795	-920	3160	2755	2940	3035	2745	2870	106.9	100
UCIAMS-112161, EG-045, 16-18	-975	-830	-885	-970	-825	-880	2920	2775	2835	2920	2775	2830	101.5	100
AA-88412, UBC-27, 02-10	-755	-390	-540	-775	-410	-635	2705	2335	2490	2725	2360	2585	79.4	99.9
Boundary End Middle Estanzuela				-740	-285	-525				2690	2230	2470		99.8
Boundary Begin Late Estanzuela 1				-375	-230	-275				2320	2180	2225		97.1
Phase Late Estanzuela 1 (Stratum IIa7–Ib)
Beta-159055, S-04, 02-14a	-405	-205	-310	-305	-195	-240	2355	2150	2260	2255	2145	2190	77.7	99.5
UCIAMS-127385, EG-064, 19-21	-400	-210	-320	-285	-205	-245	2345	2155	2270	2230	2155	2195	60.7	99.4
UCIAMS-173149, EG-079, 01-05	-395	-210	-310	-280	-205	-245	2340	2160	2260	2230	2155	2195	72.1	99.5
PSUAMS-9355, EG-287, 06-08b	-390	-205	-295	-285	-200	-240	2340	2155	2245	2235	2150	2190	91.8	99.5
PSUAMS-3537, EG-097, 19-15	-390	-205	-295	-285	-200	-240	2340	2155	2245	2235	2150	2190	91.9	99.5
UCIAMS-128443, EG-072, 18-17	-390	-205	-295	-285	-205	-245	2340	2155	2245	2235	2155	2190	89.2	99.5
UCIAMS-233467, EG-177, 03-10	-390	-205	-290	-290	-200	-240	2340	2155	2240	2240	2150	2190	97	99.5
UCIAMS-90934, EG-011, 03-09	-385	-205	-285	-295	-200	-240	2335	2155	2235	2245	2150	2190	100.9	99.5
PSUAMS-4180, EG-104, 06-14	-385	-205	-285	-295	-200	-240	2335	2155	2235	2245	2150	2190	100.9	99.5
UCIAMS-90935, EG-013, 18-21	-385	-205	-285	-295	-200	-240	2335	2155	2235	2245	2150	2190	100.9	99.5
UCIAMS-249543, EG-306, 17-07	-380	-205	-280	-290	-200	-240	2330	2155	2230	2240	2150	2190	103	99.5
AA-88408, UBC-23B, 02-14a	-395	-195	-285	-310	-170	-235	2340	2145	2235	2260	2120	2185	101.9	99.5
UCIAMS-117704, EG-053, 18-17	-380	-205	-280	-300	-200	-240	2325	2150	2225	2245	2150	2185	105	99.5
UCIAMS-233481, EG-192, 19-13	-380	-200	-280	-305	-195	-235	2330	2150	2230	2255	2145	2185	105.9	99.6
AA-88415, UBC-30C, 02-10a	-390	-195	-280	-310	-170	-230	2340	2145	2230	2260	2115	2180	101.7	99.5
AA-93166, UBC-67A, 16-24	-390	-175	-280	-315	-165	-230	2335	2125	2230	2260	2115	2180	101.6	99.5
PSUAMS-4174, EG-098, 06-13	-380	-200	-275	-315	-195	-235	2325	2150	2225	2265	2145	2185	105.2	99.6
UCIAMS-233483, EG-194, 19-17	-380	-200	-275	-315	-195	-235	2325	2150	2225	2265	2145	2185	105.1	99.6
UCIAMS-173151, EG-081, 01-06	-370	-200	-275	-305	-195	-235	2320	2150	2225	2255	2145	2185	105.1	99.6
PSUAMS-8755, EG-257, 03-18	-370	-200	-275	-305	-195	-235	2320	2150	2225	2255	2145	2185	105.1	99.6
UCIAMS-128442, EG-071, 18-15	-370	-200	-275	-305	-195	-235	2320	2150	2225	2250	2145	2185	105.1	99.6
UCIAMS-173150, EG-080, 01-06	-370	-200	-275	-310	-195	-235	2315	2150	2225	2260	2145	2185	103.3	99.6
UCIAMS-173153, EG-083, 02-05	-370	-200	-275	-310	-195	-235	2315	2150	2225	2260	2145	2185	103.3	99.6
PSUAMS-7999, EG-196, 03-09	-370	-200	-275	-310	-195	-235	2315	2150	2225	2260	2145	2185	103.3	99.6
AA-88409, UBC-24C, 02-14a	-385	-175	-275	-320	-160	-225	2330	2120	2225	2270	2110	2175	99.6	99.5
PSUAMS-8011, EG-208, 06-11	-370	-195	-275	-315	-175	-235	2320	2145	2225	2265	2125	2180	100.7	99.6
UCIAMS-173159, EG-089, 18-13b	-365	-195	-275	-320	-195	-235	2310	2145	2225	2265	2140	2180	100.4	99.6
PSUAMS-4179, EG-103, 06-14	-365	-195	-275	-320	-170	-230	2315	2145	2225	2270	2120	2180	97.2	99.5
PSUAMS-5403, EG-154, 09-18	-365	-195	-275	-320	-175	-230	2310	2145	2225	2270	2125	2180	96.5	99.5
PSUAMS-4175, EG-099, 06-13	-360	-170	-275	-335	-165	-220	2310	2120	2225	2280	2115	2170	87.1	99.5
PSUAMS-4181, EG-105, 06-14	-360	-165	-270	-345	-160	-215	2310	2115	2220	2295	2110	2165	86.7	99.5
AA-93147, UBC-48a, 18-20	-375	-110	-255	-335	-140	-210	2325	2060	2205	2285	2085	2160	97.2	99.6
PSUAMS-4177, EG-101, 06-15a	-360	-165	-270	-345	-155	-210	2310	2115	2220	2295	2105	2160	88.7	99.5
PSUAMS-8760, EG-262, 09-10	-355	-165	-275	-345	-165	-210	2305	2115	2220	2295	2110	2160	85.6	99.5
UCIAMS-249544, EG-307, 17-08	-355	-165	-275	-345	-165	-210	2305	2115	2220	2295	2110	2160	85.6	99.5
PSUAMS-8012, EG-209, 06-08b	-355	-165	-270	-350	-155	-205	2305	2115	2215	2295	2105	2155	90.2	99.6
PSUAMS-8050, EG-233, 06-12	-355	-165	-270	-350	-155	-205	2305	2115	2215	2295	2105	2155	90.3	99.6
AA-88411, UBC-26B, 02-10	-365	-100	-245	-335	-125	-205	2315	2050	2195	2285	2075	2155	101.5	99.6
UCIAMS-233477, EG-187, 19-04	-360	-150	-255	-350	-145	-205	2305	2100	2205	2295	2095	2150	96.8	99.6
UCIAMS-173156, EG-086, 03-08	-355	-160	-260	-345	-150	-205	2305	2110	2210	2295	2100	2150	95.1	99.7
PSUAMS-6128, EG-174, 06-13	-355	-110	-250	-350	-125	-200	2305	2060	2195	2295	2075	2145	101.1	99.7
PSUAMS-8773, EG-275, 18-13b	-355	-110	-250	-350	-125	-200	2305	2060	2195	2295	2075	2145	101.1	99.7
UCIAMS-173158, EG-088, 18-08	-355	-150	-250	-345	-150	-200	2300	2100	2200	2295	2100	2145	99.5	99.7
UCIAMS-173160, EG-090, 18-14	-355	-150	-250	-345	-150	-200	2300	2100	2200	2295	2100	2145	99.4	99.7
AA-93152, UBC-53B, 18-08	-360	-55	-225	-345	-115	-195	2310	2000	2175	2290	2065	2145	109.5	99.7
UCIAMS-173148, EG-078, 01-04	-355	-100	-225	-345	-120	-190	2300	2050	2175	2295	2070	2140	109.7	99.8
PSUAMS-8774, EG-276, 19-14	-355	-100	-225	-345	-120	-190	2300	2050	2175	2295	2070	2140	109.8	99.8
UCIAMS-173155, EG-085, 02-06	-350	-110	-230	-345	-125	-190	2300	2055	2180	2295	2075	2140	107.1	99.8
UCIAMS-233473, EG-183, 17-17	-350	-55	-210	-340	-115	-185	2300	2005	2160	2290	2065	2135	114.2	99.8
UCIAMS-107521, EG-029, 18-13b	-350	-105	-215	-340	-125	-185	2300	2055	2165	2290	2070	2135	111.3	99.8
PSUAMS-8042, EG-225, 06-10	-350	-55	-195	-340	-115	-180	2300	2005	2145	2285	2065	2130	117.6	99.8
PSUAMS-4176, EG-100, 06-13	-350	-55	-195	-340	-115	-180	2300	2005	2145	2285	2065	2130	117.6	99.8
PSUAMS-8040, EG-223, 02-05b	-350	-55	-180	-335	-115	-175	2295	2005	2130	2285	2060	2125	119.3	99.8
UCIAMS-233476, EG-186, 18-13b	-350	-55	-180	-335	-115	-175	2295	2005	2130	2285	2060	2125	119.2	99.8
PSUAMS-4185, EG-110, 17-18b	-345	-55	-170	-205	-110	-170	2295	2005	2115	2155	2060	2120	118.2	99.8
UCIAMS-173152, EG-082, 02-05	-345	-55	-170	-205	-120	-170	2295	2005	2115	2155	2065	2120	118.2	99.8
PSUAMS-8041, EG-224, 02-06c	-345	-55	-170	-205	-120	-170	2295	2005	2115	2155	2065	2120	118.1	99.8
PSUAMS-8772, EG-274, 18-09	-345	-55	-170	-205	-120	-170	2295	2005	2115	2155	2065	2120	118.2	99.8
AA-93151, UBC-52A, 18-08	-355	-45	-165	-335	-105	-175	2300	1995	2115	2285	2055	2125	113	99.7
PSUAMS-8754, EG-256, 02-04b	-340	-55	-155	-205	-115	-165	2290	2005	2105	2150	2065	2115	115	99.7
PSUAMS-8014, EG-212, 03-18	-340	-55	-140	-200	-115	-160	2285	2005	2090	2150	2065	2110	110.8	99.6
AA-88407, UBC-22, 02-14a	-360	5	-160	-340	-105	-180	2305	1945	2110	2290	2055	2125	109.1	99.7
PSUAMS-4178, EG-102, 06-14	-200	-50	-130	-200	-115	-155	2150	2000	2075	2150	2065	2105	102.9	99.5
UCIAMS-233474, EG-184, 18-09	-200	-50	-130	-200	-115	-155	2150	2000	2075	2150	2065	2105	102.9	99.5
AA-88413, UBC-28A, 02-11	-345	-1	-135	-210	-105	-165	2295	1950	2080	2160	2055	2115	100.2	99.6
Beta-316169, K-01, 18-13b	-340	-45	-130	-205	-110	-160	2290	1995	2075	2155	2060	2110	98.8	99.6
PSUAMS-5693, EG-160, 19-19	-175	-45	-115	-200	-110	-155	2125	1995	2065	2145	2060	2100	94.5	99.4
PSUAMS-8049, EG-232, 02-07a	-175	-50	-115	-180	-110	-150	2120	2000	2065	2130	2055	2100	95.2	99.4
PSUAMS-8759, EG-261, 09-09	-175	-50	-115	-180	-110	-150	2120	2000	2065	2130	2055	2100	95.2	99.4
PSUAMS-5700, EG-167, 17-06	-175	-45	-110	-195	-110	-150	2120	1995	2060	2145	2060	2100	89.2	99.4
UCIAMS-112156, EG-040, 18-13b	-175	-45	-110	-195	-110	-150	2120	1995	2060	2145	2060	2100	89.2	99.4
PSUAMS-5694, EG-161, 19-19	-175	-45	-110	-195	-110	-150	2120	1995	2060	2145	2060	2100	89.2	99.5
PSUAMS-8454, EG-255, 18-09	-170	-50	-110	-180	-105	-150	2120	2000	2060	2125	2055	2100	88.9	99.4
AA-88414, UBC-29B, 02-10a	-345	10	-110	-210	-105	-160	2295	1940	2060	2155	2055	2110	90.9	99.5
UCIAMS-112159, EG-043, 18-13b	-170	-45	-100	-180	-105	-150	2120	1995	2050	2130	2055	2100	75.4	99.4
UCIAMS-112157, EG-041, 19-20	-170	-45	-100	-180	-105	-150	2120	1995	2050	2130	2055	2100	75.4	99.5
Boundary End Late Estanzuela 1				-160	-95	-130				2105	2045	2080		97.3
Boundary Begin Late Estanzuela 2				-110	55	-30				2060	1895	1980		99.9
Phase Late Estanzuela 2(a) (Stratum Ib2–Ib)
AA-93169, UBC-70A, 16-23	-105	120	1	-50	65	10	2050	1830	1950	1995	1885	1940	112.7	99.9
Beta-171701, S-03, 18-20	-105	125	5	-50	65	15	2055	1825	1945	1995	1885	1935	117.4	99.9
AA-93168, UBC-69C, 16-24	-95	120	10	-45	65	15	2045	1830	1940	1995	1885	1935	113.2	99.9
PSUAMS-9349, EG-280, 03-05a	-50	70	5	-40	60	15	1995	1880	1945	1990	1890	1935	99.4	99.9
Boundary Late Estanzuela 2 inflection				15	100	55				1935	1850	1895		99.2
Phase Late Estanzuela 2(b) (Stratum Ib2–Ib)
UCIAMS-235033, EG-302, 18-16	-40	110	30	35	120	75	1990	1840	1920	1915	1830	1875	64.1	99.6
UCIAMS-249542, EG-305, 17-06	-40	110	40	35	120	80	1985	1840	1910	1915	1830	1870	70.9	99.6
UCIAMS-249546, EG-305, 17-11	-40	110	40	35	120	80	1985	1840	1910	1915	1830	1870	70.9	99.6
AA-93167, UBC-68B, 16-24	-55	155	45	40	130	90	2005	1795	1905	1910	1820	1860	95.1	99.8
AA-93171, UBC-72B, 17-20	-55	205	50	40	130	90	2000	1745	1900	1910	1820	1860	103.2	99.8
Beta-156242, S-01, 03-04	-150	230	50	40	145	95	2100	1720	1900	1910	1805	1855	121.8	99.8
UCIAMS-249545, EG-308, 17-08	-30	120	50	35	120	80	1980	1830	1900	1915	1830	1870	83.9	99.7
UCIAMS-249547, EG-310, 19-05	5	120	60	40	120	85	1945	1830	1890	1910	1830	1865	91.4	99.8
UCIAMS-249549, EG-312, 19-05	15	125	65	45	125	85	1935	1825	1885	1905	1825	1865	98.7	99.8
AA-93153, UBC-54C, 18-08	-45	205	65	40	130	90	1995	1745	1885	1910	1820	1860	116.2	99.9
UCIAMS-233470, EG-180, 17-05	15	130	75	50	130	90	1935	1820	1875	1900	1820	1860	110.9	99.9
UCIAMS-93255, EG-015, 19-05	25	125	75	50	125	90	1925	1825	1875	1900	1825	1860	108.8	99.9
UCIAMS-127388, EG-067, 16-16	10	130	80	50	130	90	1940	1820	1870	1900	1820	1860	113.8	99.9
UCIAMS-127389, EG-068, 16-17	10	130	80	50	130	90	1940	1820	1870	1900	1820	1860	113.8	99.9
UCIAMS-233489, EG-195, 19-18	10	130	80	50	130	90	1940	1820	1870	1900	1820	1860	113.8	99.9
UCIAMS-233479, EG-189, 19-07	15	200	85	50	130	95	1935	1750	1865	1900	1820	1855	116.2	99.9
UCIAMS-233471, EG-181, 17-13	20	205	95	55	130	95	1930	1745	1855	1895	1820	1855	118.5	99.9
UCIAMS-233478, EG-188, 19-06	20	205	95	55	130	95	1930	1745	1855	1895	1820	1855	118.6	99.9
UCIAMS-249548, EG-311, 19-05	20	130	90	60	130	95	1930	1820	1860	1890	1820	1855	111.5	99.9
Beta-171702, S-02, 18-07	-45	235	100	45	150	95	1995	1715	1850	1905	1800	1855	127.6	99.9
UCIAMS-233475, EG-185, 18-12	25	205	100	55	135	95	1925	1745	1850	1895	1815	1855	121.1	99.9
UCIAMS-233480, EG-190, 19-08	25	205	100	55	135	95	1925	1745	1850	1895	1815	1855	121.1	99.9
PSUAMS-8763, EG-265, 17-07	25	205	100	60	130	95	1925	1745	1850	1890	1820	1855	112.7	99.9
PSUAMS-8770, EG-272, 18-07	25	205	100	60	130	95	1925	1745	1850	1890	1820	1855	112.7	99.9
PSUAMS-8771, EG-273, 18-07	25	205	100	60	130	95	1925	1745	1850	1890	1820	1855	112.7	99.9
UCIAMS-233472, EG-182, 17-15	30	210	115	60	145	100	1920	1740	1835	1890	1805	1850	124.6	99.9
PSUAMS-8019, EG-218, 06-04a	60	210	125	60	145	105	1890	1740	1825	1890	1805	1845	121.4	99.8
PSUAMS-8766, EG-268, 17-12	65	205	125	65	145	105	1885	1745	1825	1885	1805	1845	121.8	99.8
PSUAMS-8769, EG-271, 18-07	75	210	135	70	150	110	1875	1740	1815	1880	1800	1840	116.9	99.8
PSUAMS-8764, EG-266, 17-09	80	215	155	75	155	120	1870	1735	1795	1875	1795	1830	84.7	99.7
PSUAMS-8765, EG-267, 17-08	85	215	160	80	160	120	1865	1735	1790	1870	1790	1830	80.3	99.7
PSUAMS-8039, EG-222, 19-05	85	215	160	80	160	120	1865	1735	1790	1870	1790	1830	80.1	99.7
UCIAMS-173154, EG-084, 02-06	120	215	165	80	160	125	1830	1735	1785	1870	1790	1825	76.8	99.6
PSUAMS-8762, EG-264, 17-07	120	215	165	80	160	125	1830	1735	1785	1870	1790	1825	76.8	99.6
AA-93170, UBC-71A, 17-22	80	305	175	70	155	115	1870	1645	1775	1880	1795	1835	65.3	99.7
Boundary End Late Estanzuela 2(b)				95	175	140				1855	1775	1810		99.1
Boundary Start Terminal Formative/Early Classic				210	310	260				1740	1640	1690		99.9
Phase Terminal Formative/Early Classic (Stratum Ib–Ia)
PSUAMS-9352, EG-283, 17-05	230	340	290	240	340	300	1720	1610	1660	1710	1610	1650	103.8	100
PSUAMS-8013, EG-210, 02-06a	235	335	290	240	335	300	1715	1615	1660	1710	1615	1650	103	100
PSUAMS-8051, EG-234, 18-06	235	335	290	240	335	300	1715	1615	1660	1710	1615	1650	103	100
UCIAMS-173157, EG-087, 18-03	235	335	290	245	335	305	1715	1615	1660	1705	1615	1645	102.9	99.9
PSUAMS-5043, EG-226, 02-06b	235	340	295	240	340	305	1715	1610	1655	1710	1610	1645	102.2	100
PSUAMS-5704, EG-171, 17-11	235	350	295	240	350	305	1715	1600	1655	1710	1600	1645	101.8	100
PSUAMS-8451, EG-251, 08-06	240	345	295	245	345	305	1710	1605	1655	1705	1605	1645	101.3	100
PSUAMS-8047, EG-230, 16-03	235	355	300	245	360	310	1715	1595	1650	1705	1590	1640	100.8	100
AA-93159, UBC-60B, 19-03	245	415	335	255	415	345	1705	1535	1615	1695	1535	1605	100.2	100
PSUAMS-8768, EG-270, 18-03	260	415	360	260	410	365	1690	1535	1590	1690	1540	1585	101.1	100
AA-93160, UBC-61A, 19-03	250	530	370	255	435	370	1700	1420	1580	1695	1515	1580	105.3	100
PSUAMS-8767, EG-269, 18-03	265	425	395	360	425	400	1685	1525	1555	1590	1525	1550	98.6	100
PSUAMS-5702, EG-169, 17-08	265	535	420	350	475	410	1685	1415	1530	1600	1475	1540	111.1	100
AA-93155, UBC-55B, 18-02	365	550	460	350	515	425	1585	1400	1490	1600	1435	1525	101.4	100
AA-93158, UBC-59C, 19-03	380	550	470	360	520	430	1570	1400	1480	1590	1430	1520	99.1	100
AA-93154, UBC-55A, 18-02	380	550	470	360	515	435	1570	1400	1480	1590	1435	1515	98.4	100
AA-93156, UBC-55C, 18-02	400	555	475	370	520	435	1550	1395	1475	1580	1430	1515	97.2	100
PSUAMS-8453, EG-254, 14-02	415	540	480	410	515	445	1535	1410	1470	1540	1435	1505	96.4	100
Boundary End Terminal Formative/Early Classic				425	545	475				1525	1405	1475		99.8
Boundary Begin Late Classic				520	770	655				1430	1180	1295		100
Phase Late Classic (Stratum Ib–Ia)
UCIAMS-173147, EG-077, 01-03	670	775	725	670	775	735	1280	1175	1225	1280	1175	1215	98.8	100
UCIAMS-233466, EG-176, 01-04b	675	875	750	675	875	760	1275	1075	1200	1275	1075	1190	92.7	100
UCIAMS-233488, EG-191, 19-12	770	885	825	770	885	825	1180	1065	1125	1180	1065	1125	99.5	100
AA-93172, UBC-73A, 08-11	770	980	870	770	980	870	1180	970	1080	1180	970	1080	99.5	99.9
UCIAMS-90938, EG-018, 13-08c	770	980	905	770	980	905	1180	970	1045	1180	970	1045	98.6	100
PSUAMS-9350, EG-281, 13-10	990	1040	1015	990	1035	1010	960	910	935	960	915	940	98.6	100
Boundary End Late Classic				990	1275	1085				960	675	865		99.9
Boundary Begin Postclassic				1330	1450	1405				620	500	545		99.9
Phase Postclassic/Colonial (Stratum Ia)
PSUAMS-8001, EG-198, 11-02	1420	1450	1435	1420	1450	1435	530	500	515	530	500	515	97.9	100
AA-93173, UBC-74A, 08-09	1405	1610	1445	1410	1495	1450	545	340	505	540	455	500	103.7	100
PSUAMS-8009, EG-206, 11-01	1440	1485	1460	1440	1480	1460	510	465	490	510	470	490	97.8	100
PSUAMS-8006, EG-203, 12-05	1455	1625	1520	1455	1620	1510	495	325	430	495	330	440	101.7	99.9
PSUAMS-8450, EG-250, 04-02	1460	1630	1545	1455	1630	1530	490	320	405	495	320	420	99.3	99.9
PSUAMS-8004, EG-201, 12-03	1480	1635	1560	1475	1635	1550	470	315	390	475	315	400	97.4	99.9
PSUAMS-8452, EG-252, 11-02	1510	1645	1565	1505	1645	1555	440	305	385	445	305	395	102.4	100
PSUAMS-8005, EG-202, 12-04	1520	1655	1575	1520	1650	1560	430	295	375	430	300	390	98.1	99.9
PSUAMS-8002, EG-199, 11-03	1525	1800	1675	1520	1670	1600	425	150	275	430	280	350	64.5	99.9
Boundary Model End				1530	1740	1640				420	210	310		99.6

## Sheet: S3 Table
S3 Table. OxCal CQL2 code for model operation.																				S3 Table. OxCal CQL2 code for model operation.
Options()																				Options()
{																				{
Resolution=1;																				Resolution=1;
BCAD=FALSE;																				BCAD=FALSE;
PlusMinus=FALSE;																				PlusMinus=FALSE;
SD1=FALSE;																				SD1=FALSE;
SD2=TRUE;																				SD2=TRUE;
SD3=FALSE;																				SD3=FALSE;
};																				};
Plot()																				Plot()
{																				{
Sequence("El Gigante")																				Sequence("El Gigante")
{																				{
Boundary("Earliest");																				Boundary("Earliest");
Boundary("Begin Esperanza");																				Boundary("Begin Esperanza");
Phase("Early Esperanza (Stratum VI-Va)")																				Phase("Early Esperanza (Stratum VI-Va)")
{																				{
R_Date("UCIAMS-107520, EG-028, 17-24", 9630, 25);																				R_Date("UCIAMS-107520, EG-028, 17-24", 9630, 25);
R_Date("Beta-156246, S-12, 03-24", 9600, 60);																				R_Date("Beta-156246, S-12, 03-24", 9600, 60);
R_Date("PSUAMS-9332, EG-278, 19-39", 9600, 35);																				R_Date("PSUAMS-9332, EG-278, 19-39", 9600, 35);
R_Date("PSUAMS-8058, EG-243, 18-39", 9595, 30);																				R_Date("PSUAMS-8058, EG-243, 18-39", 9595, 30);
R_Date("Beta-156245, S-11, 01-19/01-22", 9590, 60);																				R_Date("Beta-156245, S-11, 01-19/01-22", 9590, 60);
R_Date("PSUAMS-8055, EG-240, 18-36", 9560, 35);																				R_Date("PSUAMS-8055, EG-240, 18-36", 9560, 35);
R_Date("PSUAMS-9358, EG-290, 17-25", 9555, 45);																				R_Date("PSUAMS-9358, EG-290, 17-25", 9555, 45);
R_Date("UCIAMS-90929, EG-006, 04-19", 9550, 35);																				R_Date("UCIAMS-90929, EG-006, 04-19", 9550, 35);
R_Date("UCIAMS-120931, EG-060, 18-38", 9550 ,25);																				R_Date("UCIAMS-120931, EG-060, 18-38", 9550 ,25);
R_Date("PSUAMS-8054, EG-239, 18-35", 9540, 30);																				R_Date("PSUAMS-8054, EG-239, 18-35", 9540, 30);
R_Date("PSUAMS-8057, EG-242, 18-39", 9510, 30);																				R_Date("PSUAMS-8057, EG-242, 18-39", 9510, 30);
};																				};
Boundary("Early/Middle Esperanza inflection");																				Boundary("Early/Middle Esperanza inflection");
Phase("Middle Esperanza (Stratum VI-IVb)")																				Phase("Middle Esperanza (Stratum VI-IVb)")
{																				{
R_Date("UCIAMS-112164, EG-049, 16-20b", 9455, 20);																				R_Date("UCIAMS-112164, EG-049, 16-20b", 9455, 20);
R_Date("PSUAMS-5389, EG-140, 03-27", 9395, 40);																				R_Date("PSUAMS-5389, EG-140, 03-27", 9395, 40);
R_Date("UCIAMS-90927, EG-004, 03-26", 9375, 25);																				R_Date("UCIAMS-90927, EG-004, 03-26", 9375, 25);
R_Date("UCIAMS-90928, EG-005, 04-15", 9375, 25);																				R_Date("UCIAMS-90928, EG-005, 04-15", 9375, 25);
R_Date("PSUAMS-8052, EG-235, 03-27", 9370, 30);																				R_Date("PSUAMS-8052, EG-235, 03-27", 9370, 30);
R_Date("PSUAMS-8251, EG-238, 18-34", 9335, 30);																				R_Date("PSUAMS-8251, EG-238, 18-34", 9335, 30);
R_Date("UCIAMS-108394, EG-025, 06-27a", 9335, 20);																				R_Date("UCIAMS-108394, EG-025, 06-27a", 9335, 20);
R_Date("UCIAMS-90931, EG-008, 18-40", 9325, 30);																				R_Date("UCIAMS-90931, EG-008, 18-40", 9325, 30);
R_Date("UCIAMS-93256, EG-019, 02-20", 9315, 25);																				R_Date("UCIAMS-93256, EG-019, 02-20", 9315, 25);
R_Date("PSUAMS-5391, EG-142, 03-28", 9310, 40);																				R_Date("PSUAMS-5391, EG-142, 03-28", 9310, 40);
R_Date("UCIAMS-108399, EG-033, 18-33a", 9310, 20);																				R_Date("UCIAMS-108399, EG-033, 18-33a", 9310, 20);
R_Date("PSUAMS-9365, EG-298, 02-21b", 9300, 30);																				R_Date("PSUAMS-9365, EG-298, 02-21b", 9300, 30);
R_Date("Beta-171699, S-15, 01-23b", 9290, 40);																				R_Date("Beta-171699, S-15, 01-23b", 9290, 40);
R_Date("UCIAMS-90932, EG-009, 18-41", 9270, 25);																				R_Date("UCIAMS-90932, EG-009, 18-41", 9270, 25);
R_Date("PSUAMS-5386, EG-136, 19-35", 9250, 40);																				R_Date("PSUAMS-5386, EG-136, 19-35", 9250, 40);
R_Date("PSUAMS-9333, EG-279, 19-36", 9245, 35);																				R_Date("PSUAMS-9333, EG-279, 19-36", 9245, 35);
R_Date("Beta-171700, S-14, 03-28", 9240, 40);																				R_Date("Beta-171700, S-14, 03-28", 9240, 40);
R_Date("PSUAMS-9354, EG-286, 06-27", 9235, 30);																				R_Date("PSUAMS-9354, EG-286, 06-27", 9235, 30);
R_Date("Beta-171706, S-13, 19-37", 9210, 60);																				R_Date("Beta-171706, S-13, 19-37", 9210, 60);
R_Date("UCIAMS-120929, EG-058, 16-18", 9190, 20);																				R_Date("UCIAMS-120929, EG-058, 16-18", 9190, 20);
R_Date("PSUAMS-4675, EG-125, 18-35", 9170, 35);																				R_Date("PSUAMS-4675, EG-125, 18-35", 9170, 35);
R_Date("PSUAMS-5688, EG-137, 18-33a", 9125, 40);																				R_Date("PSUAMS-5688, EG-137, 18-33a", 9125, 40);
R_Date("UCIAMS-116848, EG-050, 01-17a", 9105, 30);																				R_Date("UCIAMS-116848, EG-050, 01-17a", 9105, 30);
R_Date("PSUAMS-9367, EG-301, 04-15", 9070, 30);																				R_Date("PSUAMS-9367, EG-301, 04-15", 9070, 30);
};																				};
Boundary("End Middle Esperanza");																				Boundary("End Middle Esperanza");
//Gap of 110 14C yrs																				//Gap of 110 14C yrs
Boundary("Begin Late Esperanza");																				Boundary("Begin Late Esperanza");
Phase("Late Esperanza (Stratum IVa)")																				Phase("Late Esperanza (Stratum IVa)")
{																				{
R_Date("UCIAMS-115015, EG-048, 18-31", 8880, 25);																				R_Date("UCIAMS-115015, EG-048, 18-31", 8880, 25);
R_Date("UCIAMS-117703, EG-052, 02-19b", 8835, 25);																				R_Date("UCIAMS-117703, EG-052, 02-19b", 8835, 25);
R_Date("UCIAMS-117707, EG-056, 04-14", 8790, 20);																				R_Date("UCIAMS-117707, EG-056, 04-14", 8790, 20);
R_Date("PSUAMS-5387, EG-138, 06-26a", 8780, 40);																				R_Date("PSUAMS-5387, EG-138, 06-26a", 8780, 40);
R_Date("PSUAMS-5383, EG-133, 02-18c", 8770, 40);																				R_Date("PSUAMS-5383, EG-133, 02-18c", 8770, 40);
R_Date("UCIAMS-108404, EG-038, 19-35", 8670, 20);																				R_Date("UCIAMS-108404, EG-038, 19-35", 8670, 20);
R_Date("UCIAMS-108390, EG-020, 01-15", 8665, 20);																				R_Date("UCIAMS-108390, EG-020, 01-15", 8665, 20);
};																				};
Boundary("End Esperanza");																				Boundary("End Esperanza");
//Gap of 675 14C yrs																				//Gap of 675 14C yrs
Boundary("Begin Early Marcala 1");																				Boundary("Begin Early Marcala 1");
Phase("Early Marcala 1 (Stratum IIIf2)")																				Phase("Early Marcala 1 (Stratum IIIf2)")
{																				{
R_Date("PSUAMS-4665, EG-115, 19-34", 7990, 30);																				R_Date("PSUAMS-4665, EG-115, 19-34", 7990, 30);
R_Date("UCIAMS-90937, EG-017, 19-34", 7985, 25);																				R_Date("UCIAMS-90937, EG-017, 19-34", 7985, 25);
R_Date("PSUAMS-4666, EG-116, 19-34", 7975, 30);																				R_Date("PSUAMS-4666, EG-116, 19-34", 7975, 30);
R_Date("PSUAMS-4670, EG-120, 19-34", 7975, 30);																				R_Date("PSUAMS-4670, EG-120, 19-34", 7975, 30);
R_Date("PSUAMS-5398, EG-149, 19-34", 7965, 35);																				R_Date("PSUAMS-5398, EG-149, 19-34", 7965, 35);
R_Date("PSUAMS-4671, EG-121, 19-34", 7965, 30);																				R_Date("PSUAMS-4671, EG-121, 19-34", 7965, 30);
R_Date("PSUAMS-4667, EG-117, 19-34", 7950, 30);																				R_Date("PSUAMS-4667, EG-117, 19-34", 7950, 30);
R_Date("UCIAMS-108393, EG-024, 06-24", 7925, 20);																				R_Date("UCIAMS-108393, EG-024, 06-24", 7925, 20);
R_Date("PSUAMS-4669, EG-119, 19-34", 7920, 30);																				R_Date("PSUAMS-4669, EG-119, 19-34", 7920, 30);
R_Date("PSUAMS-5695, EG-162, 19-33", 7905, 30);																				R_Date("PSUAMS-5695, EG-162, 19-33", 7905, 30);
R_Date("PSUAMS-5388, EG-139, 19-33", 7855, 35);																				R_Date("PSUAMS-5388, EG-139, 19-33", 7855, 35);
R_Date("PSUAMS-4668, EG-118, 19-34", 7845, 30);																				R_Date("PSUAMS-4668, EG-118, 19-34", 7845, 30);
R_Date("PSUAMS-8064, EG-249, 18-31", 7745, 25);																				R_Date("PSUAMS-8064, EG-249, 18-31", 7745, 25);
};																				};
Boundary("End Early Marcala 1");																				Boundary("End Early Marcala 1");
//Gap of 370 14C yrs																				//Gap of 370 14C yrs
Boundary("Begin Early Marcala 2");																				Boundary("Begin Early Marcala 2");
Phase("Early Marcala 2 (Stratum IIIf)")																				Phase("Early Marcala 2 (Stratum IIIf)")
{																				{
R_Date("PSUAMS-5396, EG-147, 03-22", 7375, 35);																				R_Date("PSUAMS-5396, EG-147, 03-22", 7375, 35);
R_Date("PSUAMS-5404, EG-155, 03-23", 7290, 30);																				R_Date("PSUAMS-5404, EG-155, 03-23", 7290, 30);
R_Date("PSUAMS-5381, EG-131, 18-32b", 7205, 30);																				R_Date("PSUAMS-5381, EG-131, 18-32b", 7205, 30);
R_Date("PSUAMS-5382, EG-132, 18-33a", 7205, 30);																				R_Date("PSUAMS-5382, EG-132, 18-33a", 7205, 30);
R_Date("UCIAMS-120930, EG-059, 18-30", 7205, 25);																				R_Date("UCIAMS-120930, EG-059, 18-30", 7205, 25);
R_Date("PSUAMS-8053, EG-237, 18-33b", 7175, 25);																				R_Date("PSUAMS-8053, EG-237, 18-33b", 7175, 25);
R_Date("PSUAMS-8059, EG-244, 18-33b", 7170, 25);																				R_Date("PSUAMS-8059, EG-244, 18-33b", 7170, 25);
R_Date("PSUAMS-8056, EG-241, 18-37", 7155, 30);																				R_Date("PSUAMS-8056, EG-241, 18-37", 7155, 30);
R_Date("Beta-156244, S-09, 03-15/17", 7140, 200);																				R_Date("Beta-156244, S-09, 03-15/17", 7140, 200);
R_Date("PSUAMS-4674, EG-124, 03-25", 7110, 30);																				R_Date("PSUAMS-4674, EG-124, 03-25", 7110, 30);
R_Date("PSUAMS-4673, EG-123, 03-25", 7090, 25);																				R_Date("PSUAMS-4673, EG-123, 03-25", 7090, 25);
R_Date("PSUAMS-4672, EG-122, 03-25", 7070, 25);																				R_Date("PSUAMS-4672, EG-122, 03-25", 7070, 25);
R_Date("UCIAMS-112162, EG-046, 19-28", 6985, 20);																				R_Date("UCIAMS-112162, EG-046, 19-28", 6985, 20);
};																				};
Boundary("End Early Marcala");																				Boundary("End Early Marcala");
//Gap of 265 14C yrs																				//Gap of 265 14C yrs
Boundary("Begin Middle Marcala 1");																				Boundary("Begin Middle Marcala 1");
Phase("Middle Marcala 1 (Stratum IIIe-IIId)")																				Phase("Middle Marcala 1 (Stratum IIIe-IIId)")
{																				{
R_Date("UCIAMS-120928, EG-057, 06-21", 6720, 20);																				R_Date("UCIAMS-120928, EG-057, 06-21", 6720, 20);
R_Date("PSUAMS-5395, EG-146, 02-18b", 6675, 30);																				R_Date("PSUAMS-5395, EG-146, 02-18b", 6675, 30);
R_Date("UCIAMS-108403, EG-037, 19-29", 6665, 20);																				R_Date("UCIAMS-108403, EG-037, 19-29", 6665, 20);
R_Date("Beta-156247, S-08, 18-27", 6630, 60);																				R_Date("Beta-156247, S-08, 18-27", 6630, 60);
R_Date("PSUAMS-9353, EG-285, 19-27", 6630, 25);																				R_Date("PSUAMS-9353, EG-285, 19-27", 6630, 25);
R_Date("UCIAMS-108402, EG-036, 19-26", 6630, 20);																				R_Date("UCIAMS-108402, EG-036, 19-26", 6630, 20);
R_Date("UCIAMS-108391, EG-021, 02-18b", 6620, 20);																				R_Date("UCIAMS-108391, EG-021, 02-18b", 6620, 20);
R_Date("UCIAMS-90926, EG-002, 02-17a", 6600, 25);																				R_Date("UCIAMS-90926, EG-002, 02-17a", 6600, 25);
R_Date("PSUAMS-3167, EG-096, 06-24", 6600, 25);																				R_Date("PSUAMS-3167, EG-096, 06-24", 6600, 25);
R_Date("UCIAMS-108401, EG-035, 19-25", 6585, 20);																				R_Date("UCIAMS-108401, EG-035, 19-25", 6585, 20);
R_Date("PSUAMS-3165, EG-094, 02-17b", 6580, 25);																				R_Date("PSUAMS-3165, EG-094, 02-17b", 6580, 25);
R_Date("PSUAMS-8016, EG-215, 04-12b", 6580, 25);																				R_Date("PSUAMS-8016, EG-215, 04-12b", 6580, 25);
R_Date("UCIAMS-112163, EG-047, 06-20", 6580, 20);																				R_Date("UCIAMS-112163, EG-047, 06-20", 6580, 20);
R_Date("PSUAMS-5384, EG-134, 02-18b", 6575, 30);																				R_Date("PSUAMS-5384, EG-134, 02-18b", 6575, 30);
R_Date("UCIAMS-90930, EG-007, 06-25", 6545, 20);																				R_Date("UCIAMS-90930, EG-007, 06-25", 6545, 20);
R_Date("PSUAMS-1786, EG-091, 02-17b", 6540, 30);																				R_Date("PSUAMS-1786, EG-091, 02-17b", 6540, 30);
R_Date("PSUAMS-5692, EG-159, 19-16", 6540, 25);																				R_Date("PSUAMS-5692, EG-159, 19-16", 6540, 25);
R_Date("UCIAMS-107522, EG-031, 18-27", 6540, 20);																				R_Date("UCIAMS-107522, EG-031, 18-27", 6540, 20);
R_Combine("EG-093 grass stem")																				R_Combine("EG-093 grass stem")
{																				{
R_Date("PSUAMS-2039, EG-093, 18-27", 6530, 30);																				R_Date("PSUAMS-2039, EG-093, 18-27", 6530, 30);
R_Date("PSUAMS-3163, EG-093R, 18-27", 6500, 35);																				R_Date("PSUAMS-3163, EG-093R, 18-27", 6500, 35);
};																				};
R_Date("PSUAMS-3166, EG-095, 02-18b", 6455, 25);																				R_Date("PSUAMS-3166, EG-095, 02-18b", 6455, 25);
R_Date("PSUAMS-4679, EG-129, 19-31", 6440, 25);																				R_Date("PSUAMS-4679, EG-129, 19-31", 6440, 25);
R_Date("UCIAMS-108400, EG-034, 19-16", 6435, 20);																				R_Date("UCIAMS-108400, EG-034, 19-16", 6435, 20);
R_Date("PSUAMS-5385, EG-135, 19-31", 6405, 25);																				R_Date("PSUAMS-5385, EG-135, 19-31", 6405, 25);
R_Date("PSUAMS-5400, EG-151, 06-19", 6380, 30);																				R_Date("PSUAMS-5400, EG-151, 06-19", 6380, 30);
R_Date("UCIAMS-116849, EG-051, 02-16a", 6375, 25);																				R_Date("UCIAMS-116849, EG-051, 02-16a", 6375, 25);
R_Date("PSUAMS-8066, EG-213, 04-08", 6375, 25);																				R_Date("PSUAMS-8066, EG-213, 04-08", 6375, 25);
R_Date("PSUAMS-4676, EG-126, 19-31", 6365, 25);																				R_Date("PSUAMS-4676, EG-126, 19-31", 6365, 25);
R_Date("PSUAMS-4677, EG-127, 19-31", 6340, 25);																				R_Date("PSUAMS-4677, EG-127, 19-31", 6340, 25);
R_Date("PSUAMS-4678, EG-128, 19-31", 6330, 25);																				R_Date("PSUAMS-4678, EG-128, 19-31", 6330, 25);
};																				};
Boundary("End Middle Marcala 1");																				Boundary("End Middle Marcala 1");
//Gap of 140 14C yrs																				//Gap of 140 14C yrs
Boundary("Begin Middle Marcala 2");																				Boundary("Begin Middle Marcala 2");
Phase("Middle Marcala 2 (Feature 19-5B)")																				Phase("Middle Marcala 2 (Feature 19-5B)")
{																				{
R_Date("PSUAMS-5696, EG-163, 19-33", 6190, 60);																				R_Date("PSUAMS-5696, EG-163, 19-33", 6190, 60);
R_Date("Beta-171705, S-10, 19-31", 6180, 90);																				R_Date("Beta-171705, S-10, 19-31", 6180, 90);
};																				};
Boundary("End Middle Marcala 2");																				Boundary("End Middle Marcala 2");
//Gap of 390 14C yrs																				//Gap of 390 14C yrs
Boundary("Begin Middle Marcala 3");																				Boundary("Begin Middle Marcala 3");
Phase("Middle Marcala 3 (Stratum IIId)")																				Phase("Middle Marcala 3 (Stratum IIId)")
{																				{
R_Date("PSUAMS-8048, EG-231, 06-17a", 5790, 20);																				R_Date("PSUAMS-8048, EG-231, 06-17a", 5790, 20);
R_Date("PSUAMS-8063, EG-248, 18-24", 5755, 20);																				R_Date("PSUAMS-8063, EG-248, 18-24", 5755, 20);
R_Date("PSUAMS-8017, EG-216, 06-17a", 5705, 20);																				R_Date("PSUAMS-8017, EG-216, 06-17a", 5705, 20);
};																				};
Boundary("End Middle Marcala 3");																				Boundary("End Middle Marcala 3");
//Gap of 1770 14C yrs																				//Gap of 1770 14C yrs
Boundary("Begin Late Marcala");																				Boundary("Begin Late Marcala");
Phase("Late Marcala (a) (Stratum IIh-IIc)")																				Phase("Late Marcala (a) (Stratum IIh-IIc)")
{																				{
R_Date("AA-93157, UBC-58A, 19-22", 3937, 55);																				R_Date("AA-93157, UBC-58A, 19-22", 3937, 55);
R_Date("PSUAMS-5691, EG-158, 19-16", 3915, 20);																				R_Date("PSUAMS-5691, EG-158, 19-16", 3915, 20);
R_Date("UCIAMS-108397, EG-030, 18-19", 3880, 20);																				R_Date("UCIAMS-108397, EG-030, 18-19", 3880, 20);
R_Date("PSUAMS-5394, EG-145, 19-26", 3865, 25);																				R_Date("PSUAMS-5394, EG-145, 19-26", 3865, 25);
R_Date("UCIAMS-117705, EG-054, 06-20", 3855, 15);																				R_Date("UCIAMS-117705, EG-054, 06-20", 3855, 15);
};																				};
Boundary("Late Marcala inflection");																				Boundary("Late Marcala inflection");
Phase("Late Marcala (b) (Stratum IIh-IIc)")																				Phase("Late Marcala (b) (Stratum IIh-IIc)")
{																				{
R_Date("PSUAMS-8065, EG-211, 03-11", 3835, 20);																				R_Date("PSUAMS-8065, EG-211, 03-11", 3835, 20);
R_Date("PSUAMS-4189, EG-114, 18-19", 3835, 20);																				R_Date("PSUAMS-4189, EG-114, 18-19", 3835, 20);
R_Date("PSUAMS-6127, EG-173, 19-26", 3835, 20);																				R_Date("PSUAMS-6127, EG-173, 19-26", 3835, 20);
R_Date("UCIAMS-128444, EG-073, 18-18", 3830, 15);																				R_Date("UCIAMS-128444, EG-073, 18-18", 3830, 15);
R_Date("AA-89537, UBC-44A, 06-20", 3825, 49);																				R_Date("AA-89537, UBC-44A, 06-20", 3825, 49);
R_Date("UCIAMS-107519, EG-022, 03-14", 3825, 15);																				R_Date("UCIAMS-107519, EG-022, 03-14", 3825, 15);
R_Date("PSUAMS-5401, EG-152, 18-18", 3820, 25);																				R_Date("PSUAMS-5401, EG-152, 18-18", 3820, 25);
R_Date("UCIAMS-127387, EG-066, 06-19", 3815, 20);																				R_Date("UCIAMS-127387, EG-066, 06-19", 3815, 20);
R_Date("PSUAMS-5399, EG-150, 18-19", 3795, 20);																				R_Date("PSUAMS-5399, EG-150, 18-19", 3795, 20);
R_Date("PSUAMS-4188, EG-113, 18-18", 3785, 25);																				R_Date("PSUAMS-4188, EG-113, 18-18", 3785, 25);
R_Date("Beta-171703, S-06, 18-18", 3780, 60);																				R_Date("Beta-171703, S-06, 18-18", 3780, 60);
R_Date("UCIAMS-127384, EG-063, 19-21", 3780, 25);																				R_Date("UCIAMS-127384, EG-063, 19-21", 3780, 25);
R_Date("UCIAMS-127386, EG-065, 06-18", 3775, 20);																				R_Date("UCIAMS-127386, EG-065, 06-18", 3775, 20);
R_Date("UCIAMS-130720, EG-074, 19-21", 3765, 25);																				R_Date("UCIAMS-130720, EG-074, 19-21", 3765, 25);
R_Date("PSUAMS-8775, EG-277, 19-21", 3765, 25);																				R_Date("PSUAMS-8775, EG-277, 19-21", 3765, 25);
R_Date("AA-93149, UBC-50A, 18-18", 3763, 38);																				R_Date("AA-93149, UBC-50A, 18-18", 3763, 38);
R_Date("PSUAMS-8757, EG-259, 06-19", 3760, 20);																				R_Date("PSUAMS-8757, EG-259, 06-19", 3760, 20);
R_Date("AA-89538, UBC-45A, 06-20", 3758, 59);																				R_Date("AA-89538, UBC-45A, 06-20", 3758, 59);
R_Date("UCIAMS-130721, EG-075, 19-21", 3745, 25);																				R_Date("UCIAMS-130721, EG-075, 19-21", 3745, 25);
R_Date("UCIAMS-117706, EG-055, 03-19", 3745, 15);																				R_Date("UCIAMS-117706, EG-055, 03-19", 3745, 15);
R_Date("UCIAMS-93254, EG-014, 19-21", 3740, 20);																				R_Date("UCIAMS-93254, EG-014, 19-21", 3740, 20);
R_Date("UCIAMS-130722, EG-076, 19-21", 3735, 25);																				R_Date("UCIAMS-130722, EG-076, 19-21", 3735, 25);
R_Date("PSUAMS-8756, EG-258, 06-18", 3735, 20);																				R_Date("PSUAMS-8756, EG-258, 06-18", 3735, 20);
R_Date("PSUAMS-8061, EG-246, 18-18", 3735, 20);																				R_Date("PSUAMS-8061, EG-246, 18-18", 3735, 20);
R_Date("AA-93150, UBC-51B, 18-18", 3734, 40);																				R_Date("AA-93150, UBC-51B, 18-18", 3734, 40);
R_Date("AA-93148, UBC-49A, 18-19", 3712, 38);																				R_Date("AA-93148, UBC-49A, 18-19", 3712, 38);
R_Date("PSUAMS-6129, EG-175, 19-21", 3695, 20);																				R_Date("PSUAMS-6129, EG-175, 19-21", 3695, 20);
R_Date("PSUAMS-4183, EG-107, 06-17a", 3690, 25);																				R_Date("PSUAMS-4183, EG-107, 06-17a", 3690, 25);
R_Date("PSUAMS-5690, EG-157, 19-21", 3690, 20);																				R_Date("PSUAMS-5690, EG-157, 19-21", 3690, 20);
R_Date("AA-89536, UBC-43A, 06-20", 3666, 58);																				R_Date("AA-89536, UBC-43A, 06-20", 3666, 58);
R_Date("PSUAMS-8020, EG-219, 19-16", 3665, 20);																				R_Date("PSUAMS-8020, EG-219, 19-16", 3665, 20);
R_Date("PSUAMS-5689, EG-156, 19-21", 3660, 25);																				R_Date("PSUAMS-5689, EG-156, 19-21", 3660, 25);
};																				};
Boundary("End Late Marcala");																				Boundary("End Late Marcala");
//Gap of 560 14C yrs																				//Gap of 560 14C yrs
Boundary("Begin Early Estanzuela");																				Boundary("Begin Early Estanzuela");
Phase("Early Estanzuela (Stratum IIc)")																				Phase("Early Estanzuela (Stratum IIc)")
{																				{
R_Date("Beta-171704, S-07, 18-21", 3100, 40);																				R_Date("Beta-171704, S-07, 18-21", 3100, 40);
R_Date("Beta-156243, S-05, 18-16", 3040, 220);																				R_Date("Beta-156243, S-05, 18-16", 3040, 220);
};																				};
Boundary("End Early Estanzuela");																				Boundary("End Early Estanzuela");
//Gap of 235 14C yrs																				//Gap of 235 14C yrs
Boundary("Begin Middle Estanzuela");																				Boundary("Begin Middle Estanzuela");
Phase("Middle Estanzuela (Stratum IIa?)")																				Phase("Middle Estanzuela (Stratum IIa?)")
{																				{
R_Date("AA-89524, UBC-31, 01-14a", 2806, 87);																				R_Date("AA-89524, UBC-31, 01-14a", 2806, 87);
R_Date("UCIAMS-112161, EG-045, 16-18", 2755, 20);																				R_Date("UCIAMS-112161, EG-045, 16-18", 2755, 20);
R_Date("AA-88412, UBC-27, 02-10", 2401, 55);																				R_Date("AA-88412, UBC-27, 02-10", 2401, 55);
};																				};
Boundary("End Middle Estanzuela");																				Boundary("End Middle Estanzuela");
//Gap of 120 14C yrs																				//Gap of 120 14C yrs
Boundary("Begin Late Estanzuela 1");																				Boundary("Begin Late Estanzuela 1");
Phase("Late Estanzuela 1 (Stratum IIa7-Ib)")																				Phase("Late Estanzuela 1 (Stratum IIa7-Ib)")
{																				{
R_Date("Beta-159055, S-04, 02-14a", 2280, 40);																				R_Date("Beta-159055, S-04, 02-14a", 2280, 40);
R_Date("UCIAMS-127385, EG-064, 19-21", 2270, 20);																				R_Date("UCIAMS-127385, EG-064, 19-21", 2270, 20);
R_Date("UCIAMS-173149, EG-079, 01-05", 2260, 15);																				R_Date("UCIAMS-173149, EG-079, 01-05", 2260, 15);
R_Date("PSUAMS-9355, EG-287, 06-08b", 2250, 20);																				R_Date("PSUAMS-9355, EG-287, 06-08b", 2250, 20);
R_Date("PSUAMS-3537, EG-097, 19-15", 2250, 20);																				R_Date("PSUAMS-3537, EG-097, 19-15", 2250, 20);
R_Date("UCIAMS-128443, EG-072, 18-17", 2250, 15);																				R_Date("UCIAMS-128443, EG-072, 18-17", 2250, 15);
R_Date("UCIAMS-233467, EG-177, 03-10", 2245, 20);																				R_Date("UCIAMS-233467, EG-177, 03-10", 2245, 20);
R_Date("UCIAMS-90934, EG-011, 03-09", 2240, 20);																				R_Date("UCIAMS-90934, EG-011, 03-09", 2240, 20);
R_Date("PSUAMS-4180, EG-104, 06-14", 2240, 20);																				R_Date("PSUAMS-4180, EG-104, 06-14", 2240, 20);
R_Date("UCIAMS-90935, EG-013, 18-21", 2240, 20);																				R_Date("UCIAMS-90935, EG-013, 18-21", 2240, 20);
R_Date("UCIAMS-249543, EG-306, 17-07", 2235, 15);																				R_Date("UCIAMS-249543, EG-306, 17-07", 2235, 15);
R_Date("AA-88408, UBC-23B, 02-14a", 2232, 36);																				R_Date("AA-88408, UBC-23B, 02-14a", 2232, 36);
R_Date("UCIAMS-117704, EG-053, 18-17", 2230, 15);																				R_Date("UCIAMS-117704, EG-053, 18-17", 2230, 15);
R_Date("UCIAMS-233481, EG-192, 19-13", 2225, 20);																				R_Date("UCIAMS-233481, EG-192, 19-13", 2225, 20);
R_Date("AA-88415, UBC-30C, 02-10a", 2223, 36);																				R_Date("AA-88415, UBC-30C, 02-10a", 2223, 36);
R_Date("AA-93166, UBC-67A, 16-24", 2220, 35);																				R_Date("AA-93166, UBC-67A, 16-24", 2220, 35);
R_Date("PSUAMS-4174, EG-098, 06-13", 2220, 20);																				R_Date("PSUAMS-4174, EG-098, 06-13", 2220, 20);
R_Date("UCIAMS-233483, EG-194, 19-17", 2220, 20);																				R_Date("UCIAMS-233483, EG-194, 19-17", 2220, 20);
R_Date("UCIAMS-173151, EG-081, 01-06", 2220, 15);																				R_Date("UCIAMS-173151, EG-081, 01-06", 2220, 15);
R_Date("PSUAMS-8755, EG-257, 03-18", 2220, 15);																				R_Date("PSUAMS-8755, EG-257, 03-18", 2220, 15);
R_Date("UCIAMS-128442, EG-071, 18-15", 2220, 15);																				R_Date("UCIAMS-128442, EG-071, 18-15", 2220, 15);
R_Date("UCIAMS-173150, EG-080, 01-06", 2215, 15);																				R_Date("UCIAMS-173150, EG-080, 01-06", 2215, 15);
R_Date("UCIAMS-173153, EG-083, 02-05", 2215, 15);																				R_Date("UCIAMS-173153, EG-083, 02-05", 2215, 15);
R_Date("PSUAMS-7999, EG-196, 03-09", 2215, 15);																				R_Date("PSUAMS-7999, EG-196, 03-09", 2215, 15);
R_Date("AA-88409, UBC-24C, 02-14a", 2211, 36);																				R_Date("AA-88409, UBC-24C, 02-14a", 2211, 36);
R_Date("PSUAMS-8011, EG-208, 06-11", 2210, 20);																				R_Date("PSUAMS-8011, EG-208, 06-11", 2210, 20);
R_Date("UCIAMS-173159, EG-089, 18-13b", 2210, 15);																				R_Date("UCIAMS-173159, EG-089, 18-13b", 2210, 15);
R_Date("PSUAMS-4179, EG-103, 06-14", 2205, 20);																				R_Date("PSUAMS-4179, EG-103, 06-14", 2205, 20);
R_Date("PSUAMS-5403, EG-154, 09-18", 2205, 15);																				R_Date("PSUAMS-5403, EG-154, 09-18", 2205, 15);
R_Date("PSUAMS-4175, EG-099, 06-13", 2190, 20);																				R_Date("PSUAMS-4175, EG-099, 06-13", 2190, 20);
R_Date("PSUAMS-4181, EG-105, 06-14", 2185, 20);																				R_Date("PSUAMS-4181, EG-105, 06-14", 2185, 20);
R_Date("AA-93147, UBC-48a, 18-20", 2183, 35);																				R_Date("AA-93147, UBC-48a, 18-20", 2183, 35);
R_Date("PSUAMS-4177, EG-101, 06-15a", 2180, 20);																				R_Date("PSUAMS-4177, EG-101, 06-15a", 2180, 20);
R_Date("PSUAMS-8760, EG-262, 09-10", 2180, 15);																				R_Date("PSUAMS-8760, EG-262, 09-10", 2180, 15);
R_Date("UCIAMS-249544, EG-307, 17-08", 2180, 15);																				R_Date("UCIAMS-249544, EG-307, 17-08", 2180, 15);
R_Date("PSUAMS-8012, EG-209, 06-08b", 2175, 15);																				R_Date("PSUAMS-8012, EG-209, 06-08b", 2175, 15);
R_Date("PSUAMS-8050, EG-233, 06-12", 2175, 15);																				R_Date("PSUAMS-8050, EG-233, 06-12", 2175, 15);
R_Date("AA-88411, UBC-26B, 02-10", 2174, 36);																				R_Date("AA-88411, UBC-26B, 02-10", 2174, 36);
R_Date("UCIAMS-233477, EG-187, 19-04", 2170, 20);																				R_Date("UCIAMS-233477, EG-187, 19-04", 2170, 20);
R_Date("UCIAMS-173156, EG-086, 03-08", 2170, 15);																				R_Date("UCIAMS-173156, EG-086, 03-08", 2170, 15);
R_Date("PSUAMS-6128, EG-174, 06-13", 2165, 20);																				R_Date("PSUAMS-6128, EG-174, 06-13", 2165, 20);
R_Date("PSUAMS-8773, EG-275, 18-13b", 2165, 20);																				R_Date("PSUAMS-8773, EG-275, 18-13b", 2165, 20);
R_Date("UCIAMS-173158, EG-088, 18-08", 2165, 15);																				R_Date("UCIAMS-173158, EG-088, 18-08", 2165, 15);
R_Date("UCIAMS-173160, EG-090, 18-14", 2165, 15);																				R_Date("UCIAMS-173160, EG-090, 18-14", 2165, 15);
R_Date("AA-93152, UBC-53B, 18-08", 2161, 35);																				R_Date("AA-93152, UBC-53B, 18-08", 2161, 35);
R_Date("UCIAMS-173148, EG-078, 01-04", 2155, 20);																				R_Date("UCIAMS-173148, EG-078, 01-04", 2155, 20);
R_Date("PSUAMS-8774, EG-276, 19-14", 2155, 20);																				R_Date("PSUAMS-8774, EG-276, 19-14", 2155, 20);
R_Date("UCIAMS-173155, EG-085, 02-06", 2155, 15);																				R_Date("UCIAMS-173155, EG-085, 02-06", 2155, 15);
R_Date("UCIAMS-233473, EG-183, 17-17", 2150, 20);																				R_Date("UCIAMS-233473, EG-183, 17-17", 2150, 20);
R_Date("UCIAMS-107521, EG-029, 18-13b", 2150, 15);																				R_Date("UCIAMS-107521, EG-029, 18-13b", 2150, 15);
R_Date("PSUAMS-8042, EG-225, 06-10", 2145, 20);																				R_Date("PSUAMS-8042, EG-225, 06-10", 2145, 20);
R_Date("PSUAMS-4176, EG-100, 06-13", 2145, 20);																				R_Date("PSUAMS-4176, EG-100, 06-13", 2145, 20);
R_Date("PSUAMS-8040, EG-223, 02-05b", 2140, 20);																				R_Date("PSUAMS-8040, EG-223, 02-05b", 2140, 20);
R_Date("UCIAMS-233476, EG-186, 18-13b", 2140, 20);																				R_Date("UCIAMS-233476, EG-186, 18-13b", 2140, 20);
R_Date("PSUAMS-4185, EG-110, 17-18b", 2135, 20);																				R_Date("PSUAMS-4185, EG-110, 17-18b", 2135, 20);
R_Date("UCIAMS-173152, EG-082, 02-05", 2135, 15);																				R_Date("UCIAMS-173152, EG-082, 02-05", 2135, 15);
R_Date("PSUAMS-8041, EG-224, 02-06c", 2135, 15);																				R_Date("PSUAMS-8041, EG-224, 02-06c", 2135, 15);
R_Date("PSUAMS-8772, EG-274, 18-09", 2135, 15);																				R_Date("PSUAMS-8772, EG-274, 18-09", 2135, 15);
R_Date("AA-93151, UBC-52A, 18-08", 2130, 35);																				R_Date("AA-93151, UBC-52A, 18-08", 2130, 35);
R_Date("PSUAMS-8754, EG-256, 02-04b", 2130, 15);																				R_Date("PSUAMS-8754, EG-256, 02-04b", 2130, 15);
R_Date("PSUAMS-8014, EG-212, 03-18", 2125, 15);																				R_Date("PSUAMS-8014, EG-212, 03-18", 2125, 15);
R_Date("AA-88407, UBC-22, 02-14a", 2124, 48);																				R_Date("AA-88407, UBC-22, 02-14a", 2124, 48);
R_Date("PSUAMS-4178, EG-102, 06-14", 2115, 20);																				R_Date("PSUAMS-4178, EG-102, 06-14", 2115, 20);
R_Date("UCIAMS-233474, EG-184, 18-09", 2115, 20);																				R_Date("UCIAMS-233474, EG-184, 18-09", 2115, 20);
R_Date("AA-88413, UBC-28A, 02-11", 2110, 36);																				R_Date("AA-88413, UBC-28A, 02-11", 2110, 36);
R_Date("Beta-316169, K-01, 18-13b", 2110, 30);																				R_Date("Beta-316169, K-01, 18-13b", 2110, 30);
R_Date("PSUAMS-5693, EG-160, 19-19", 2105, 20);																				R_Date("PSUAMS-5693, EG-160, 19-19", 2105, 20);
R_Date("PSUAMS-8049, EG-232, 02-07a", 2105, 15);																				R_Date("PSUAMS-8049, EG-232, 02-07a", 2105, 15);
R_Date("PSUAMS-8759, EG-261, 09-09", 2105, 15);																				R_Date("PSUAMS-8759, EG-261, 09-09", 2105, 15);
R_Date("PSUAMS-5700, EG-167, 17-06", 2100, 20);																				R_Date("PSUAMS-5700, EG-167, 17-06", 2100, 20);
R_Date("UCIAMS-112156, EG-040, 18-13b", 2100, 20);																				R_Date("UCIAMS-112156, EG-040, 18-13b", 2100, 20);
R_Date("PSUAMS-5694, EG-161, 19-19", 2100, 20);																				R_Date("PSUAMS-5694, EG-161, 19-19", 2100, 20);
R_Date("PSUAMS-8454, EG-255, 18-09", 2100, 15);																				R_Date("PSUAMS-8454, EG-255, 18-09", 2100, 15);
R_Date("AA-88414, UBC-29B, 02-10a", 2091, 42);																				R_Date("AA-88414, UBC-29B, 02-10a", 2091, 42);
R_Date("UCIAMS-112159, EG-043, 18-13b", 2090, 20);																				R_Date("UCIAMS-112159, EG-043, 18-13b", 2090, 20);
R_Date("UCIAMS-112157, EG-041, 19-20", 2090, 20);																				R_Date("UCIAMS-112157, EG-041, 19-20", 2090, 20);
};																				};
Boundary("End Late Estanzuela 1");																				Boundary("End Late Estanzuela 1");
Boundary("Begin Late Estanzuela 2(a)");																				Boundary("Begin Late Estanzuela 2(a)");
Phase("Late Estanzuela 2(a) (Stratum Ib2-Ib)")																				Phase("Late Estanzuela 2(a) (Stratum Ib2-Ib)")
{																				{
R_Date("AA-93169, UBC-70A, 16-23", 2013, 36);																				R_Date("AA-93169, UBC-70A, 16-23", 2013, 36);
R_Date("Beta-171701, S-03, 18-20", 2010, 40);																				R_Date("Beta-171701, S-03, 18-20", 2010, 40);
R_Date("AA-93168, UBC-69C, 16-24", 2006, 35);																				R_Date("AA-93168, UBC-69C, 16-24", 2006, 35);
R_Date("PSUAMS-9349, EG-280, 03-05a", 2005, 20);																				R_Date("PSUAMS-9349, EG-280, 03-05a", 2005, 20);
};																				};
Boundary("Late Estanzuela 2 inflection");																				Boundary("Late Estanzuela 2 inflection");
Phase("Late Estanzuela 2(b) (Stratum Ib2-Ib)")																				Phase("Late Estanzuela 2(b) (Stratum Ib2-Ib)")
{																				{
R_Date("UCIAMS-235033, EG-302, 18-16", 1985, 15);																				R_Date("UCIAMS-235033, EG-302, 18-16", 1985, 15);
R_Date("UCIAMS-249542, EG-305, 17-06", 1980, 15);																				R_Date("UCIAMS-249542, EG-305, 17-06", 1980, 15);
R_Date("UCIAMS-249546, EG-305, 17-11", 1980, 15);																				R_Date("UCIAMS-249546, EG-305, 17-11", 1980, 15);
R_Date("AA-93167, UBC-68B, 16-24", 1978, 39);																				R_Date("AA-93167, UBC-68B, 16-24", 1978, 39);
R_Date("AA-93171, UBC-72B, 17-20", 1974, 43);																				R_Date("AA-93171, UBC-72B, 17-20", 1974, 43);
R_Date("Beta-156242, S-01, 03-04", 1970, 70);																				R_Date("Beta-156242, S-01, 03-04", 1970, 70);
R_Date("UCIAMS-249545, EG-308, 17-08", 1970, 15);																				R_Date("UCIAMS-249545, EG-308, 17-08", 1970, 15);
R_Date("UCIAMS-249547, EG-310, 19-05", 1965, 15);																				R_Date("UCIAMS-249547, EG-310, 19-05", 1965, 15);
R_Date("UCIAMS-249549, EG-312, 19-05", 1960, 15);																				R_Date("UCIAMS-249549, EG-312, 19-05", 1960, 15);
R_Date("AA-93153, UBC-54C, 18-08", 1957, 35);																				R_Date("AA-93153, UBC-54C, 18-08", 1957, 35);
R_Date("UCIAMS-233470, EG-180, 17-05", 1950, 20);																				R_Date("UCIAMS-233470, EG-180, 17-05", 1950, 20);
R_Date("UCIAMS-93255, EG-015, 19-05", 1950, 15);																				R_Date("UCIAMS-93255, EG-015, 19-05", 1950, 15);
R_Date("UCIAMS-127388, EG-067, 16-16", 1945, 20);																				R_Date("UCIAMS-127388, EG-067, 16-16", 1945, 20);
R_Date("UCIAMS-127389, EG-068, 16-17", 1945, 20);																				R_Date("UCIAMS-127389, EG-068, 16-17", 1945, 20);
R_Date("UCIAMS-233489, EG-195, 19-18", 1945, 20);																				R_Date("UCIAMS-233489, EG-195, 19-18", 1945, 20);
R_Date("UCIAMS-233479, EG-189, 19-07", 1940, 20);																				R_Date("UCIAMS-233479, EG-189, 19-07", 1940, 20);
R_Date("UCIAMS-233471, EG-181, 17-13", 1935, 20);																				R_Date("UCIAMS-233471, EG-181, 17-13", 1935, 20);
R_Date("UCIAMS-233478, EG-188, 19-06", 1935, 20);																				R_Date("UCIAMS-233478, EG-188, 19-06", 1935, 20);
R_Date("UCIAMS-249548, EG-311, 19-05", 1935, 15);																				R_Date("UCIAMS-249548, EG-311, 19-05", 1935, 15);
R_Date("Beta-171702, S-02, 18-07", 1930, 60);																				R_Date("Beta-171702, S-02, 18-07", 1930, 60);
R_Date("UCIAMS-233475, EG-185, 18-12", 1930, 20);																				R_Date("UCIAMS-233475, EG-185, 18-12", 1930, 20);
R_Date("UCIAMS-233480, EG-190, 19-08", 1930, 20);																				R_Date("UCIAMS-233480, EG-190, 19-08", 1930, 20);
R_Date("PSUAMS-8763, EG-265, 17-07", 1930, 15);																				R_Date("PSUAMS-8763, EG-265, 17-07", 1930, 15);
R_Date("PSUAMS-8770, EG-272, 18-07", 1930, 15);																				R_Date("PSUAMS-8770, EG-272, 18-07", 1930, 15);
R_Date("PSUAMS-8771, EG-273, 18-07", 1930, 15);																				R_Date("PSUAMS-8771, EG-273, 18-07", 1930, 15);
R_Date("UCIAMS-233472, EG-182, 17-15", 1920, 20);																				R_Date("UCIAMS-233472, EG-182, 17-15", 1920, 20);
R_Date("PSUAMS-8019, EG-218, 06-04a", 1915, 20);																				R_Date("PSUAMS-8019, EG-218, 06-04a", 1915, 20);
R_Date("PSUAMS-8766, EG-268, 17-12", 1915, 15);																				R_Date("PSUAMS-8766, EG-268, 17-12", 1915, 15);
R_Date("PSUAMS-8769, EG-271, 18-07", 1910, 15);																				R_Date("PSUAMS-8769, EG-271, 18-07", 1910, 15);
R_Date("PSUAMS-8764, EG-266, 17-09", 1895, 15);																				R_Date("PSUAMS-8764, EG-266, 17-09", 1895, 15);
R_Date("PSUAMS-8765, EG-267, 17-08", 1890, 15);																				R_Date("PSUAMS-8765, EG-267, 17-08", 1890, 15);
R_Date("PSUAMS-8039, EG-222, 19-05", 1890, 15);																				R_Date("PSUAMS-8039, EG-222, 19-05", 1890, 15);
R_Date("UCIAMS-173154, EG-084, 02-06", 1880, 15);																				R_Date("UCIAMS-173154, EG-084, 02-06", 1880, 15);
R_Date("PSUAMS-8762, EG-264, 17-07", 1880, 15);																				R_Date("PSUAMS-8762, EG-264, 17-07", 1880, 15);
R_Date("AA-93170, UBC-71A, 17-22", 1862, 35);																				R_Date("AA-93170, UBC-71A, 17-22", 1862, 35);
};																				};
Boundary("End Late Estanzuela 2(b)");																				Boundary("End Late Estanzuela 2(b)");
Boundary("Start Terminal Formative/Early Classic");																				Boundary("Start Terminal Formative/Early Classic");
Phase("Terminal Formative/Early Classic (Stratum Ib-Ia)")																				Phase("Terminal Formative/Early Classic (Stratum Ib-Ia)")
{																				{
R_Date("PSUAMS-9352, EG-283, 17-05", 1780, 20);																				R_Date("PSUAMS-9352, EG-283, 17-05", 1780, 20);
R_Date("PSUAMS-8013, EG-210, 02-06a", 1780, 15);																				R_Date("PSUAMS-8013, EG-210, 02-06a", 1780, 15);
R_Date("PSUAMS-8051, EG-234, 18-06", 1780, 15);																				R_Date("PSUAMS-8051, EG-234, 18-06", 1780, 15);
R_Date("UCIAMS-173157, EG-087, 18-03", 1775, 15);																				R_Date("UCIAMS-173157, EG-087, 18-03", 1775, 15);
R_Date("PSUAMS-5043, EG-226, 02-06b", 1770, 15);																				R_Date("PSUAMS-5043, EG-226, 02-06b", 1770, 15);
R_Date("PSUAMS-5704, EG-171, 17-11", 1765, 20);																				R_Date("PSUAMS-5704, EG-171, 17-11", 1765, 20);
R_Date("PSUAMS-8451, EG-251, 08-06", 1765, 15);																				R_Date("PSUAMS-8451, EG-251, 08-06", 1765, 15);
R_Date("PSUAMS-8047, EG-230, 16-03", 1760, 20);																				R_Date("PSUAMS-8047, EG-230, 16-03", 1760, 20);
R_Date("AA-93159, UBC-60B, 19-03", 1721, 35);																				R_Date("AA-93159, UBC-60B, 19-03", 1721, 35);
R_Date("PSUAMS-8768, EG-270, 18-03", 1700, 15);																				R_Date("PSUAMS-8768, EG-270, 18-03", 1700, 15);
R_Date("AA-93160, UBC-61A, 19-03", 1682, 35);																				R_Date("AA-93160, UBC-61A, 19-03", 1682, 35);
R_Date("PSUAMS-8767, EG-269, 18-03", 1665, 15);																				R_Date("PSUAMS-8767, EG-269, 18-03", 1665, 15);
R_Date("PSUAMS-5702, EG-169, 17-08", 1650, 20);																				R_Date("PSUAMS-5702, EG-169, 17-08", 1650, 20);
R_Date("AA-93155, UBC-55B, 18-02", 1627, 35);																				R_Date("AA-93155, UBC-55B, 18-02", 1627, 35);
R_Date("AA-93158, UBC-59C, 19-03", 1621, 35);																				R_Date("AA-93158, UBC-59C, 19-03", 1621, 35);
R_Date("AA-93154, UBC-55A, 18-02", 1619, 35);																				R_Date("AA-93154, UBC-55A, 18-02", 1619, 35);
R_Date("AA-93156, UBC-55C, 18-02", 1614, 35);																				R_Date("AA-93156, UBC-55C, 18-02", 1614, 35);
R_Date("PSUAMS-8453, EG-254, 14-02", 1605, 15);																				R_Date("PSUAMS-8453, EG-254, 14-02", 1605, 15);
};																				};
Boundary("End Early Classic");																				Boundary("End Early Classic");
//Gap of 320 14C yrs																				//Gap of 320 14C yrs
Boundary("Begin Late Classic");																				Boundary("Begin Late Classic");
Phase("Late Classic (Stratum Ib-Ia)")																				Phase("Late Classic (Stratum Ib-Ia)")
{																				{
R_Date("UCIAMS-173147, EG-077, 01-03", 1285, 15);																				R_Date("UCIAMS-173147, EG-077, 01-03", 1285, 15);
R_Date("UCIAMS-233466, EG-176, 01-04b", 1250, 20);																				R_Date("UCIAMS-233466, EG-176, 01-04b", 1250, 20);
R_Date("UCIAMS-233488, EG-191, 19-12", 1210, 20);																				R_Date("UCIAMS-233488, EG-191, 19-12", 1210, 20);
R_Date("AA-93172, UBC-73A, 08-11", 1168, 35);																				R_Date("AA-93172, UBC-73A, 08-11", 1168, 35);
R_Date("UCIAMS-90938, EG-018, 13-08c", 1150, 20);																				R_Date("UCIAMS-90938, EG-018, 13-08c", 1150, 20);
R_Date("PSUAMS-9350, EG-281, 13-10", 1020, 20);																				R_Date("PSUAMS-9350, EG-281, 13-10", 1020, 20);
};																				};
Boundary("End Late Classic");																				Boundary("End Late Classic");
//Gap of 545 14C yrs																				//Gap of 545 14C yrs
Boundary("Begin Postclassic/Colonial");																				Boundary("Begin Postclassic/Colonial");
Phase("Postclassic/Colonial (Stratum Ia)")																				Phase("Postclassic/Colonial (Stratum Ia)")
{																				{
R_Date("PSUAMS-8001, EG-198, 11-02", 475, 15);																				R_Date("PSUAMS-8001, EG-198, 11-02", 475, 15);
R_Date("AA-93173, UBC-74A, 08-09", 458, 37);																				R_Date("AA-93173, UBC-74A, 08-09", 458, 37);
R_Date("PSUAMS-8009, EG-206, 11-01", 415, 15);																				R_Date("PSUAMS-8009, EG-206, 11-01", 415, 15);
R_Date("PSUAMS-8006, EG-203, 12-05", 375, 15);																				R_Date("PSUAMS-8006, EG-203, 12-05", 375, 15);
R_Date("PSUAMS-8450, EG-250, 04-02", 360, 15);																				R_Date("PSUAMS-8450, EG-250, 04-02", 360, 15);
R_Date("PSUAMS-8004, EG-201, 12-03", 340, 15);																				R_Date("PSUAMS-8004, EG-201, 12-03", 340, 15);
R_Date("PSUAMS-8452, EG-252, 11-02", 310, 15);																				R_Date("PSUAMS-8452, EG-252, 11-02", 310, 15);
R_Date("PSUAMS-8005, EG-202, 12-04", 290, 15);																				R_Date("PSUAMS-8005, EG-202, 12-04", 290, 15);
R_Date("PSUAMS-8002, EG-199, 11-03", 250, 20);																				R_Date("PSUAMS-8002, EG-199, 11-03", 250, 20);
};																				};
Boundary("Model End");																				Boundary("Model End");
};																				};
};																				};

## Sheet: S4 Table
	S4 Table. Stratum thickness measurements from excavation unit profiles (by unit corner).
Corner ID 1	Corner ID 2	Corner ID 3	Corner ID 4	Ia	Ib	Ib2	Ic	Ic3	Id	IIa1	IIa4	IIa5	IIa6.3	IIa7	IIc1	IIc2	IIc3	IIc4	IId	IId2	IIe3	II/III	III	IIIa2	IIIc1	IIIc3	IIIc4	IIId	IIId1.2	IIId1.3	IIId1.5	IIId1.6	IIId2	IIId3.1	IIIe	IIIf	IIIf2	IIIf3	IV	IVa	IVb	IVc	V	Va	Vb	VI	VII	VIIa	VIIb
1NE	2SE	3NW	18SW	0.00777202	0.257475	0	0	0	0	0	0	0	0	0	0.0155967	0.0220936	0.0130148	0.0282028	0	0	0	0	0	0	0	0	0.0168998	0	0	0	0	0	0	0	0.180242	0	0.103619	0	0	0	0.0859573	0	0	0.108424	0	0.0663985	0.103978	0.0874126	0.0207848
1NW	2SW	4SE	—	0.224099	0.0151458	0	0.408529	0	0	0	0	0	0	0	0	0	0	0	0	0	0	0	0	0	0	0	0	0	0	0	0	0	0	0	0	0	0.0421523	0	0.00144895	0	0.00524476	0	0.0463242	0.0374903	0	0.132898	0.0259479	0.026418	0
1SE	3SW	—	—	0.0333333	0.226087	0	0	0	0.0270326	0	0	0	0	0	0	0	0.0184801	0.0229706	0	0	0	0	0	0	0	0	0.0353504	0	0	0	0	0	0	0	0.129411	0	0.0569324	0.106839	0	0	0.380963	0	0	0.089655	0.0561447	0.190939	0.028152	0.0505303	0
1SW	—	—	—	0.0118145	0.178899	0	0.010477	0	0.212428	0	0	0	0	0	0	0	0	0	0	0	0	0	0	0	0	0	0.0836191	0.0998129	0.0349978	0.0267499	0.0193937	0.0111458	0	0	0	0	0	0	0.0965225	0	0.10917	0	0.0416852	0.0321273	0	0.0812985	0.0267499	0.155022	0
2NE	6SE	18NW	19SW	0.0713745	0.185144	0	0	0	0	0	0	0	0	0	0	0.00691184	0.104166	0	0.00717162	0	0	0	0	0	0.02826	0.0308629	0.0364872	0	0	0	0	0	0.0444137	0.0529882	0.117331	0	0.0681813	0	0	0	0.10895	0	0	0.01265	0.0327126	0.119559	0.159297	0	0
2NW	4NE	6SW	---	0.0963563	0.168274	0	0.123202	0.0233645	0	0	0	0	0	0	0	0	0	0	0	0.0593013	0	0	0	0	0	0	0	0	0	0	0	0	0.0763714	0	0.0309512	0.0726524	0.0147207	0	0	0	0.172108	0	0.0185803	0.0392746	0.017237	0.0983923	0.289432	0	0
3NE	7NW	16SW	18SE	0.0355127	0.1203	0.0868142	0	0	0	0	0	0	0	0	0	0	0.111417	0	0.0956565	0	0	0	0	0	0	0	0	0	0	0	0	0	0	0	0	0	0	0	0	0	0.0907842	0	0	0.103913	0.0889786	0.102643	0.0823323	0.0330225	0
3SE	7SW	—	—	0.155148	0.153039	0	0	0	0	0	0	0	0	0	0	0	0	0	0.130381	0	0	0	0	0	0	0	0	0	0	0	0	0	0	0	0	0	0	0	0.0338553	0	0.0353504	0	0	0.148153	0.0952604	0.143265	0.0263789	0.0457476	0
4NW	—	—	—	0.315551	0	0	0.0941117	0	0	0	0	0	0	0	0	0	0	0	0	0	0	0	0	0	0	0	0	0	0	0	0	0	0	0	0	0	0	0	0	0	0	0	0	0	0	0	0	0	0
4SW	—	—	—	0.316239	0	0	0.491841	0	0	0	0	0	0	0	0	0	0	0	0	0	0	0	0	0	0	0	0	0	0	0	0	0	0	0	0	0	0	0	0	0	0	0	0	0	0	0	0	0	0
5NW	14NE	—	—	1.00833	0	0	0	0	0	0	0	0	0	0	0	0	0	0	0	0	0	0.00958333	0	0	0	0	0	0	0	0	0	0	0	0	0	0	0	0	0.0345833	0	0	0	0	0	0	0.0570833	0.0345833	0	0
6NE	19NW	—	—	0.332228	0.0655745	0	0	0	0	0.104498	0.0905945	0.10895	0.100884	0.0386154	0	0	0	0	0	0	0	0	0	0	0	0	0	0	0	0	0	0	0	0	0	0	0	0	0	0.0869518	0.0583699	0	0.0575093	0	0	0.153569	0.153643	0	0
6NW	—	—	—	0.409268	0	0	0	0	0	0	0	0	0	0	0	0	0	0	0.0703124	0	0	0	0	0	0	0	0	0	0	0	0	0	0	0	0	0.205306	0	0	0	0.135424	0	0	0	0	0	0	0	0	0
7NE	9NW	16SE	---	0.185604	0.259937	0.278254	0	0	0	0	0	0	0	0	0	0	0	0	0	0	0	0	0	0	0	0	0	0	0	0	0	0	0	0	0	0	0	0	0	0	0	0	0	0	0	0.0437911	0.0214843	0.0102713	0
7SE	9SW	—	—	0.139713	0.329174	0.0670855	0	0	0	0	0	0	0	0	0	0	0	0	0	0	0	0	0	0	0	0	0	0	0	0	0	0	0	0	0	0	0	0	0	0	0	0	0	0	0.016518	0.0320392	0	0.137854	0
8NE	14NW	—	—	0.465417	0	0	0	0	0	0	0	0	0	0	0	0	0	0	0	0	0	0.3375	0	0	0	0	0	0	0	0	0	0	0	0	0	0	0	0	0.1375	0	0	0	0	0	0	0	0	0	0
8NW	—	—	—	0.441667	0	0	0	0	0	0	0	0	0	0	0	0	0	0	0	0	0	0.180417	0	0	0	0	0	0	0	0	0	0	0	0	0	0	0	0	0.0625	0	0	0	0	0	0	0	0	0	0
8SE	10NE	14SW	—	0.694143	0	0	0	0	0	0	0	0	0	0	0	0	0	0	0	0	0	0.221981	0	0	0	0	0	0	0	0	0	0	0	0	0	0	0	0	0.446132	0	0	0	0	0	0	0.22632	0.0527838	0	0
8SW	10NW	—	—	1.03341	0	0	0	0	0	0	0	0	0	0	0	0	0	0	0	0	0	0.222141	0.0791667	0	0	0	0	0	0	0	0	0	0	0	0	0	0	0	0	0	0	0	0	0	0	0	0	0	0
9NE	13NW	—	—	0.221102	0.282214	0.0321705	0	0	0	0	0	0	0	0	0	0	0	0	0	0	0	0	0	0	0	0	0	0	0	0	0	0	0	0	0	0	0	0	0	0	0	0	0	0	0	0.0737365	0	0.0438436	0
9SE	13SW	—	—	0.12117	0.222477	0.403958	0	0	0	0	0	0	0	0	0	0	0	0	0	0	0	0	0	0	0	0	0	0	0	0	0	0	0	0	0	0	0	0	0	0	0	0	0	0	0	0	0	0.0530256	0
10SE	—	—	—	0.902622	0	0	0	0	0	0	0	0	0	0	0	0	0	0	0	0	0	0.0661605	0	0	0	0	0	0	0	0	0	0	0	0	0	0	0	0	0.233912	0	0	0	0	0	0	0.100145	0.225012	0	0
10SW	—	—	—	0.427643	0	0	0	0	0	0	0	0	0	0	0	0	0	0	0	0	0	0.658185	0	0	0	0	0	0	0	0	0	0	0	0	0	0	0	0	0	0	0	0	0	0	0	0	0.324724	0	0
11NE	—	—	—	0.31676	0	0	0	0	0	0	0	0	0	0	0	0	0	0	0	0	0	0	0	0	0	0	0	0	0	0	0	0	0	0	0	0	0	0	0	0	0	0	0	0	0	0	0	0	0
11NW	—	—	—	0	0	0	0	0	0	0	0	0	0	0	0	0	0	0	0	0	0	0	0	0	0	0	0	0	0	0	0	0	0	0	0	0	0	0	0	0	0	0	0	0	0	0	0	0	0
12NE	—	—	—	0.703911	0	0	0	0	0	0	0	0	0	0	0	0	0	0	0	0	0	0	0	0	0	0	0	0	0	0	0	0	0	0	0	0	0	0	0	0	0	0	0	0	0	0	0	0	0
12NW	—	—	—	0	0	0	0	0	0	0	0	0	0	0	0	0	0	0	0	0	0	0	0	0	0	0	0	0	0	0	0	0	0	0	0	0	0	0	0	0	0	0	0	0	0	0	0	0	0
13NE	—	—	—	0.111111	0.305361	0	0	0	0	0	0	0	0	0	0	0	0	0	0	0	0	0	0	0	0	0	0	0	0	0	0	0	0	0	0	0	0	0	0	0	0	0	0	0	0	0	0	0.0986791	0
13SE	—	—	—	0.178594	0.0454263	0.200996	0	0	0	0	0	0	0	0	0	0	0	0	0	0	0	0	0	0	0	0	0	0	0	0	0	0	0	0	0	0	0	0	0	0	0	0	0	0	0	0	0	0.0329807	0
14SE	—	—	—	0.694167	0	0	0	0	0	0	0	0	0	0	0	0	0	0	0	0	0	0.219167	0	0	0	0	0	0	0	0	0	0	0	0	0	0	0	0	0.441667	0	0	0	0	0	0	0.0558333	0	0	0
16NE	17SE	—	—	0.155116	0.168518	0.390613	0	0	0	0	0	0	0	0	0	0	0	0	0	0	0	0	0	0	0	0	0	0	0	0	0	0	0	0	0	0	0	0	0	0	0	0	0	0	0	0.0319577	0.0406111	0	0
16NW	17SW	18NE	19SE	0.0603295	0.213087	0.219106	0	0	0	0	0	0	0	0	0	0	0.0339415	0	0	0	0.00212134	0	0	0	0	0	0	0	0	0	0	0	0	0	0	0	0.00339708	0	0	0	0.0783845	0	0	0.100978	0.0406392	0.0947041	0.13682	0.0236529	0
17NE	—	—	—	0.0768822	0.0688871	0.0527812	0	0	0	0	0	0	0	0	0	0	0	0	0	0	0	0	0.129141	0	0	0	0	0	0	0	0	0	0	0	0	0	0	0	0	0	0.103269	0.114117	0	0.0485641	0	0.235669	0.0200662	0.0217215	0
17NW	19NE	—	—	0.167115	0.141622	0.0475384	0	0	0	0	0	0.121248	0	0	0	0	0	0	0	0	0	0	0.166322	0.0813937	0	0	0	0	0	0	0	0	0	0	0	0	0	0	0	0	0.0460626	0	0	0.0490035	0	0.0628933	0.135568	0	0
[truncated: 6 more columns]

## Sheet: S5 Table
	S5 Table. Calculated stratum volumes (by unit) and depositional rates.
UNIT	Ia	Ib	Ib2	Ic	Ic3	Id	IIa1	IIa4	IIa5	IIa6.3	IIa7	IIc1	IIc2	IIc3	IIc4	IId	IId2	IIe3	II/III	III	IIIa2	IIIc1	IIIc3	IIIc4	IIId	IIId1.2	IIId1.3	IIId1.5	IIId1.6	IIId2	IIId3.1	IIIe	IIIf	IIIf2	IIIf3	IV	IVa	IVb	IVc	V	Va	Vb	VI	VII	VIIa	VIIb	VIIIa	VIIIb	VIIIc
1	0.0692547	0.169402	0	0.104751	0	0.0598651	0	0	0	0	0	0.00389919	0.00552341	0.00787373	0.0127934	0	0	0	0	0	0	0	0	0.0339673	0.0249532	0.00874944	0.00668747	0.00484842	0.00278645	0	0	0.0774131	0	0.0506759	0.0267097	0.0244929	0	0.145334	0	0.0220024	0.0669242	0.0140362	0.117884	0.046207	0.0798457	0.00519619	0.0362081	0.0370115	0.0190242
2	0.0999005	0.156509	0	0.132933	0.00584112	0	0	0	0	0	0	0.00389919	0.00725137	0.0292952	0.0070507	0.0017929	0.0148253	0	0	0	0	0.00706499	0.00771573	0.0133467	0	0	0	0	0	0.0301963	0.0132471	0.0821309	0.0181631	0.0571683	0	0.000362238	0	0.0930649	0	0.0162261	0.0494598	0.0124874	0.104312	0.144664	0.0284577	0.00519619	0.0135021	0.00992485	0.0103132
3	0.0579415	0.189225	0.0217035	0	0	0.00675816	0	0	0	0	0	0.00389919	0.00552341	0.035728	0.0127934	0.0565093	0	0	0	0	0	0	0	0.0130625	0	0	0	0	0	0	0	0.0774131	0	0.0401378	0.0267097	0.00846382	0	0.148264	0	0	0.112536	0.0600959	0.125812	0.0602104	0.0541782	0.00519619	0.0245112	0.0266404	0.0190242
4	0.238061	0.0458549	0	0.279421	0.00584112	0	0	0	0	0	0	0	0	0	0	0	0.0148253	0	0	0	0	0	0	0	0	0	0	0	0	0.0190929	0	0.0077378	0.0181631	0.0142182	0	0.000362238	0	0.0443381	0	0.0162261	0.0191912	0.00430926	0.0578227	0.0788449	0.00660451	0	0	0	0
6	0.227307	0.104748	0	0.0308005	0.00584112	0	0.0261246	0.0226486	0.0272376	0.025221	0.00965384	0	0.00172796	0.0260415	0	0.019371	0.0148253	0	0	0	0	0.00706499	0.00771573	0.00912179	0	0	0	0	0	0.0301963	0.0132471	0.0370705	0.0694897	0.0207255	0	0	0.055594	0.0848569	0	0.0190224	0.0129811	0.0124874	0.0928799	0.150593	0	0	0	0	0
7	0.128994	0.215612	0.108038	0	0	0	0	0	0	0	0	0	0	0.0278543	0	0.0565093	0	0	0	0	0	0	0	0	0	0	0	0	0	0	0	0	0	0	0	0.00846382	0	0.0315337	0	0	0.0630163	0.0501893	0.0804347	0.0325489	0.0567238	0	0	0	0
8	0.65866	0	0	0	0	0	0	0	0	0	0	0	0	0	0	0	0	0	0.24051	0.0197917	0	0	0	0	0	0	0	0	0	0	0	0	0	0	0	0.161533	0	0	0	0	0	0	0.0565799	0.013196	0	0	0	0	0
9	0.166897	0.273451	0.195367	0	0	0	0	0	0	0	0	0	0	0	0	0	0	0	0	0	0	0	0	0	0	0	0	0	0	0	0	0	0	0	0	0	0	0	0	0	0	0.00412951	0.0373917	0.00537107	0.0612486	0	0	0	0
10	0.764456	0	0	0	0	0	0	0	0	0	0	0	0	0	0	0	0	0	0.292117	0.0197917	0	0	0	0	0	0	0	0	0	0	0	0	0	0	0	0.170011	0	0	0	0	0	0	0.0816161	0.15063	0	0	0	0	0
11	0.15838	0	0	0	0	0	0	0	0	0	0	0	0	0	0	0	0	0	0	0	0	0	0	0	0	0	0	0	0	0	0	0	0	0	0	0	0	0	0	0	0	0	0	0	0	0	0	0	0
12	0.351955	0	0	0	0	0	0	0	0	0	0	0	0	0	0	0	0	0	0	0	0	0	0	0	0	0	0	0	0	0	0	0	0	0	0	0	0	0	0	0	0	0	0	0	0	0	0	0	0
13	0.157994	0.21387	0.159281	0	0	0	0	0	0	0	0	0	0	0	0	0	0	0	0	0	0	0	0	0	0	0	0	0	0	0	0	0	0	0	0	0	0	0	0	0	0	0	0.0184341	0	0.0571323	0	0	0	0
14	0.715515	0	0	0	0	0	0	0	0	0	0	0	0	0	0	0	0	0	0.197058	0	0	0	0	0	0	0	0	0	0	0	0	0	0	0	0	0.26497	0	0	0	0	0	0	0.0848091	0.0218418	0	0	0	0	0
16	0.109141	0.19046	0.243697	0	0	0	0	0	0	0	0	0	0	0.0363397	0	0.0239141	0	0.000530335	0	0	0	0	0	0	0	0	0	0	0	0	0	0	0	0.00084927	0	0	0	0.0422922	0	0	0.0512227	0.0324044	0.068274	0.0703118	0.0167367	0	0	0	0
17	0.114861	0.148028	0.177509	0	0	0	0	0	0.030312	0	0	0	0	0.00848536	0	0	0	0.000530335	0	0.0738657	0.0203484	0	0	0	0	0	0	0	0	0	0	0	0	0.00084927	0	0	0	0.0569289	0.0285292	0	0.0496365	0.0101598	0.106306	0.0832661	0.0113436	0	0	0	0
18	0.0437472	0.194001	0.0764799	0	0	0	0	0	0	0	0	0.00389919	0.00725137	0.0656348	0.0070507	0.025707	0	0.000530335	0	0	0	0.00706499	0.00771573	0.0133467	0	0	0	0	0	0.0111034	0.0132471	0.0743931	0	0.0437993	0	0	0	0.091019	0	0	0.0814913	0.0405826	0.0958261	0.120607	0.036022	0.00519619	0.0135021	0.00992485	0.0103132
19	0.157762	0.151357	0.066661	0	0	0	0.0261246	0.0226486	0.0575497	0.025221	0.00965384	0	0.00172796	0.0345268	0	0.0017929	0	0.000530335	0	0.0415805	0.0203484	0.00706499	0.00771573	0.00912179	0	0	0	0	0	0.0111034	0.0132471	0.0293327	0	0.0178946	0	0	0.0217379	0.0729417	0	0.0143773	0.040658	0.0183379	0.107681	0.146332	0.00591324	0	0	0	0
TOTAL	4.22083	2.05252	1.04874	0.547906	0.0175234	0.0666233	0.0522492	0.0452972	0.115099	0.0504419	0.0193077	0.0155967	0.0290055	0.271779	0.0396881	0.185597	0.044476	0.00212134	0.729685	0.155029	0.0406969	0.02826	0.0308629	0.0919669	0.0249532	0.00874944	0.00668747	0.00484842	0.00278645	0.101692	0.0529882	0.385491	0.105816	0.246318	0.0534194	0.638659	0.0773319	0.810573	0.0285292	0.0878544	0.547117	0.25922	1.23606	1.12462	0.414206	0.0207848	0.0877236	0.0835016	0.0586747
Span (low, yrs BP)	1690	2225	2225	2225	2225	2225	2985	2985	2985	2985	2985	4400	4400	4400	4400	4400	4400	4400	4400	8945	10985	7570	7570	7570	7570	7570	7570	7570	7570	7570	7570	7570	8090	8945	8945	10705	10705	10705	10705	10985	10985	10985	10985	—	—	—	—	—	—
Span (high, yrs BP)	310	865	865	2080	2080	2080	2080	2080	2080	2080	2080	2470	2470	2470	2470	2470	2470	3185	2080	7265	10705	7265	7265	7265	6365	6365	6365	6365	6365	6365	6365	7265	7865	8520	8520	9520	9520	9520	9520	10210	10210	10210	10210	—	—	—	—	—	—
Duration (yrs)	1380	1360	1360	145	145	145	905	905	905	905	905	1930	1930	1930	1930	1930	1930	1215	2320	1680	280	305	305	305	1205	1205	1205	1205	1205	1205	1205	305	225	425	425	1185	1185	1185	1185	775	775	775	775	—	—	—	—	—	—
Annual rate (m3)	0.00305857	0.0015092	0.00077113	0.00377866	0.000120851	0.000459471	5.77339e-05	5.00522e-05	0.000127182	5.5737e-05	2.13345e-05	8.08122e-06	1.50287e-05	0.000140818	2.05638e-05	9.6164e-05	2.30445e-05	1.74596e-06	0.000314519	9.22794e-05	0.000145346	9.26556e-05	0.00010119	0.000301531	2.07081e-05	7.26095e-06	5.54977e-06	4.02358e-06	2.3124e-06	8.43919e-05	4.39736e-05	0.00126391	0.000470293	0.000579572	0.000125693	0.000538953	6.5259e-05	0.000684028	2.40752e-05	0.00011336	0.000705958	0.000334477	0.00159492	—	—	—	—	—	—
Annual rate (cm3 × 103)	3.05857	1.5092	0.77113	3.77866	0.120851	0.459471	0.0577339	0.0500522	0.127182	0.055737	0.0213345	0.00808122	0.0150287	0.140818	0.0205638	0.096164	0.0230445	0.00174596	0.314519	0.0922794	0.145346	0.0926556	0.10119	0.301531	0.0207081	0.00726095	0.00554977	0.00402358	0.0023124	0.0843919	0.0439736	1.26391	0.470293	0.579572	0.125693	0.538953	0.065259	0.684028	0.0240752	0.11336	0.705958	0.334477	1.59492	—	—	—	—	—	—
[truncated: 3 more columns]

## Sheet: S6 Table
	S6 Table. Time series data for proxy records of site utilization.
Year (cal BP)	Dated events (14C KDE, 50-year bandwidth)	Est. sedimentation rate (cm3 × 103 per annum)	Est. botanical depositional rate (specimens per annum)
11000	0.219827	2.89406	0.45
10950	0.4631	2.89406	0.45
10900	0.473305	2.89406	0.45
10850	0.244202	2.89406	0.45
10800	0.0952664	3.26916	0.457615
10750	0.0883212	3.68593	0.466076
10700	0.129707	4.06103	0.474538
10650	0.219884	4.06103	0.482999
10600	0.357953	4.06103	0.49146
10550	0.471052	4.06103	0.499921
10500	0.486324	4.06103	0.508383
10450	0.43332	4.06103	0.507744
10400	0.410453	4.06103	0.470704
10350	0.357592	4.06103	0.433664
10300	0.293443	4.06103	0.396624
10250	0.208247	4.06103	0.359584
10200	0.10105	3.91636	0.322544
10150	0.03513	3.19301	0.285504
10100	0.063481	2.46967	0.248464
10050	0.152736	1.74632	0.211424
10000	0.161129	1.31231	0.174384
9950	0.102511	1.31231	0.137344
9900	0.0726478	1.31231	0.100304
9850	0.107098	1.31231	0.0632639
9800	0.16365	1.31231	0.026224
9750	0.112157	1.31231	0.0109702
9700	0.0490933	1.31231	0.0283956
9650	0.080147	1.31231	0.045821
9600	0.10956	1.31231	0.0632464
9550	0.0572293	1.31231	0.0806718
9500	0.0110359	1.29441	0.0980972
9450	0.000784848	1.24965	0.115523
9400	2.0584e-05	1.20488	0.132948
9350	1.99076e-07	1.16012	0.150373
9300	7.14997e-10	1.11536	0.167799
9250	2.74722e-09	1.0706	0.185224
9200	5.50198e-07	1.02583	0.20265
9150	4.05579e-05	0.981071	0.220075
9100	0.00110134	0.936308	0.2375
9050	0.0111165	0.891546	0.254926
9000	0.0446436	0.846783	0.272351
8950	0.10375	0.80202	0.289777
8900	0.244408	0.797544	0.307202
8850	0.40167	0.797544	0.324627
8800	0.363293	0.797544	0.342053
8750	0.244173	0.797544	0.359478
8700	0.160233	0.797544	0.382001
8650	0.130041	0.797544	0.406707
8600	0.0916259	0.797544	0.431414
8550	0.0649557	0.797544	0.456121
8500	0.0553118	0.786615	0.480828
8450	0.0238986	0.759293	0.505534
8400	0.0039412	0.731971	0.530241
8350	0.000478707	0.704648	0.554948
8300	0.00395826	0.677326	0.579655
8250	0.0244179	0.650004	0.604361
8200	0.0605672	0.622681	0.629068
8150	0.0801812	0.595359	0.653775
8100	0.108791	0.568037	0.678482
8050	0.234516	0.562572	0.703188
8000	0.41678	0.562572	0.727895
7950	0.403131	0.562572	0.732856
7900	0.252879	0.562572	0.724653
7850	0.135634	0.636668	0.716449
7800	0.0772957	0.883652	0.708246
7750	0.0627032	1.13064	0.700043
7700	0.0593892	1.37762	0.69184
7650	0.0610462	1.62461	0.683636
7600	0.18928	1.87159	0.675433
7550	0.545978	2.01978	0.66723
7500	0.91361	2.01978	0.659027
7450	0.839325	2.01978	0.650824
7400	0.564897	2.01978	0.610988
7350	0.49737	2.01978	0.523704
7300	0.444708	2.01978	0.43642
7250	0.311223	1.79759	0.349136
7200	0.181304	1.05697	0.261852
7150	0.133437	0.316345	0.174568
7100	0.165942	0.16822	0.087284
7050	0.12903	0.16822	0
7000	0.0413853	0.16822	0.00404984
6950	0.00517358	0.16822	0.00809969
6900	0.000248728	0.16822	0.0121495
6850	4.64274e-06	0.16822	0.0161994
6800	1.05156e-05	0.16822	0.0202492
6750	0.000484294	0.16822	0.0242991
6700	0.00874514	0.16822	0.0283489
6650	0.0627062	0.16822	0.0323988
6600	0.182172	0.16822	0.0364486
6550	0.230737	0.16822	0.0404984
6500	0.172216	0.16822	0.0577725
6450	0.113746	0.16822	0.105903
6400	0.0510152	0.16822	0.154033
6350	0.0105855	0.171669	0.202164
6300	0.000904553	0.183164	0.250294
6250	0.000644011	0.194658	0.298425
6200	0.00749909	0.206153	0.346555
6150	0.033607	0.217648	0.394686
6100	0.0554087	0.229143	0.442816
6050	0.033607	0.240638	0.490946
6000	0.00749875	0.252132	0.539077
5950	0.000615535	0.263627	0.587207
5900	1.85875e-05	0.275122	0.635338
5850	2.06489e-07	0.286617	0.683468
5800	8.43873e-10	0.298112	0.731599
5750	1.26871e-12	0.309606	0.779729
5700	7.01704e-16	0.321101	0.827859
5650	1.42775e-19	0.332596	0.87599
5600	1.06869e-23	0.344091	0.92412
5550	2.9428e-28	0.355585	0.972251
5500	2.98109e-33	0.36708	1.02038
5450	1.11095e-38	0.378575	1.06851
5400	1.52306e-44	0.39007	1.11664
5350	7.68154e-51	0.401565	1.16477
5300	1.42523e-57	0.413059	1.2129
5250	9.72833e-65	0.424554	1.26103
5200	8.0725e-62	0.436049	1.30916
5150	7.93245e-55	0.447544	1.35729
5100	2.8684e-48	0.459039	1.40542
5050	3.81739e-42	0.470533	1.45356
5000	1.87018e-36	0.482028	1.50169
4950	3.37389e-31	0.493523	1.54982
4900	2.24245e-26	0.505018	1.59795
4850	5.49519e-22	0.516513	1.64608
4800	4.97056e-18	0.528007	1.69421
4750	1.66249e-14	0.539502	1.74234
4700	2.0619e-11	0.550997	1.79047
4650	9.52648e-09	0.562492	1.8386
4600	1.65257e-06	0.573987	1.88673
4550	0.000109138	0.585481	1.93486
4500	0.00281383	0.596976	1.98299
4450	0.0296217	0.608471	2.03112
4400	0.137387	0.619966	2.07925
4350	0.320856	0.619966	2.12738
4300	0.500254	0.619966	2.17551
4250	0.730733	0.619966	2.22364
4200	0.946742	0.619966	2.21864
4150	1.06348	0.619966	2.08965
4100	1.1045	0.619966	1.96066
4050	0.927139	0.619966	1.83166
4000	0.543221	0.619966	1.70267
3950	0.18723	0.619966	1.57368
3900	0.031384	0.619966	1.44469
3850	0.00224556	0.619966	1.3157
3800	6.40035e-05	0.619966	1.18671
3750	7.01575e-07	0.619966	1.05772
3700	2.90374e-09	0.619966	0.928731
3650	7.0356e-12	0.619966	0.799741
3600	1.53e-09	0.619966	0.67075
3550	3.38782e-07	0.619966	0.54176
3500	2.7606e-05	0.619966	0.41277
3450	0.000828961	0.619966	0.283779
3400	0.00923451	0.619966	0.154789
3350	0.0393908	0.619966	0.0257981
3300	0.0731209	0.619966	0.0029922
3250	0.0791552	0.619966	0.00673245
3200	0.0550069	0.619966	0.0104727
3150	0.0184505	0.670234	0.014213
3100	0.00277805	0.742047	0.0179532
3050	0.00505371	0.813859	0.0216935
3000	0.0272118	0.885671	0.0254337
2950	0.0582458	0.907214	0.029174
2900	0.0640361	0.907214	0.0329142
2850	0.0639358	0.907214	0.0366545
2800	0.044468	0.907214	0.0403947
2750	0.013103	0.907214	0.044135
2700	0.00145609	0.907214	1.82541
2650	0.000390123	0.907214	4.79171
2600	0.00492791	0.907214	7.75801
2550	0.0269706	0.907214	10.7243
2500	0.0543391	0.907214	13.6906
2450	0.0413963	1.42629	16.6569
2400	0.0329591	2.72397	19.6232
2350	0.210718	4.02166	22.5895
2300	1.02828	5.31935	25.5558
2250	2.42613	6.61703	28.5221
2200	2.74345	7.26588	31.4884
2150	1.998	7.26588	33.6973
2100	1.67221	7.26588	29.0899
2050	1.37112	5.77021	24.4825
2000	0.910633	3.27744	19.8751
1950	1.00799	2.28033	15.2677
1900	1.61069	2.28033	10.6603
1850	1.86678	2.28033	9.05277
1800	1.38357	2.47095	7.77859
1750	0.825765	3.42405	6.50441
1700	0.80569	4.37716	5.23024
1650	1.06251	4.56778	3.95606
1600	0.939737	4.56778	2.68188
1550	0.668117	4.56778	2.17583
1500	0.527784	4.56778	1.99897
1450	0.381531	4.56778	1.82211
1400	0.201779	4.56778	1.64526
1350	0.0762783	4.56778	1.4684
1300	0.0525394	4.56778	1.29154
1250	0.141996	4.56778	1.11469
1200	0.244298	4.56778	0.937829
1150	0.28844	4.56778	0.760972
1100	0.272635	4.56778	0.584115
1050	0.182774	4.56781	0.608303
1000	0.0912426	4.56786	0.766522
950	0.0652464	4.56791	0.92474
900	0.0443238	4.56796	1.08296
850	0.0130919	4.49727	1.24118
800	0.00144771	4.26148	1.3994
750	6.02968e-05	4.0257	1.55761
700	9.56873e-05	3.78992	1.71583
650	0.00260916	3.55414	1.87405
600	0.0273173	3.31836	2.03227
550	0.111932	3.08258	2.19049
500	0.203952	3.059	2.34871
450	0.256207	3.059	2.50693
400	0.308007	3.059	2.57021
350	0.252257	3.059	2.57021
300	0.139203	3.059	2.57021

## Sheet: S7 Table
S7 Table. Correlation matrix for proxy records of site utilization.
	Dated events (14C KDE, 50-year bandwidth)	Est. sedimentation rate (cm3 × 103 per annum)	Est. botanical depositional rate (specimens per annum)
Dated events (14C KDE, 50-year bandwidth)	—	—	—
Est. sedimentation rate (cm3 × 103 per annum)	r=0.544, r2=0.296, p=<0.001	—	—
Est. botanical depositional rate (specimens per annum)	r=0.693, r2=0.481, p=<0.001	r=0.510, r2=0.260, p=<0.001	—

## Sheet: S8 Table
S8 Table. Macrofossil counts and depositional rates by occupational phase.					Field Crops								Tree Crops																			Other
					Poaceae	Asparagaceae	Cucurbitaceae		Fabaceae				Anacardiaceae	Fagaceae	Lauraceae	Sapotaceae					Annonaceae				Arecaceae							Sapindaceae	Cannabaceae	Nelumboaceae
Phase	No.	Date range	μ (cal BP)	Span (yrs)	Zea mays	Agave	Cucurbita	Lagenaria	P. acutifolius	P. dumosus	P. vulgaris	Field Crop total	Ciruela	Acorn	Avocado	Pouteria viridis	Pouteria sapote	Pouteria spp.	Manilkara sp.	Sideroxylon sp.	Annona cherimola	Annona squamosa	Annona muricata	Rollinia mucosa	Brahea sp.	Bactris sp.	Acrocomia sp.	Attalea sp.	cf. Copaifera sp.	cf. Reinhardtia sp.	Tree crop total	Talisia sp.	Celtis reticulata	Nelumbo lutea	TC/FC index	Est. botanical depositional rate
Postclassic/Colonial	18	545–310 cal BP	430	235	103	15	82	6	0	0	0	206	51	340	0	0	0	0	0	0	0	0	0	2	0	0	0	5	0	0	398	0	0	0	-0.317881	2.57021
Late Classic	17	1295–865 cal BP	1080	430	164.25	18	16.75	11.75	0	0	0	210.75	0	3	1	3	0	2	0	0	0	0	0	0	0	0	0	0	0	1	10	0	0	0	0.9094	0.513372
Early Classic	16	1690–1475 cal BP	1585	215	310.92	91	12.75	26.75	0	0	0	441.42	21	3	10	4	4	0	0	0	0	4	0	7	0	0	0	0	0	0	53	1	0	0	0.785607	2.29963
Late Estanzuela 2	14–15	1980–1810 cal BP	1895	170	1026.42	451	27.25	57.25	0	0	2	1563.92	46	1	107	3	2	0	0	0	1	4	0	6	0	0	0	0	0	0	170	0	0	0	0.803913	10.1995
Late Estanzuela 1	13	2225–2080 cal BP	2155	145	3512.92	382	81.75	83.25	0	5	90	4154.92	347	21	87	118	176	7	1	3	1	10	8	19	0	0	0	0	0	0	798	0	1	1	0.677766	34.1581
Middle Estanzuela	12	2985–2470 cal BP	2730	515	14	0	0	1.5	0	0	0	15.5	0	0	0	0	8	0	0	0	0	0	0	0	0	0	0	0	0	0	8	0	0	0	0.319149	0.0456311
Early Estanzuela	11	3500–3185 cal BP	3340	315	0	0	0	0	0	0	0	0	0	0	0	0	0	0	0	0	0	0	0	0	0	0	0	0	0	0	0	0	0	0	—	0
Late Marcala	9–10	4400–4025 cal BP	4215	375	46.5	115	41.5	9.5	0	0	0	212.5	388	41	27	51	38	8	0	15	0	25	2	38	0	0	0	0	1	0	634	0	0	0	-0.497933	2.25733
Middle Marcala 3	8	6665–6365 cal BP	6515	300	0	2	1	0	0	0	0	3	1	0	0	9	0	0	0	0	0	0	0	0	0	0	0	0	0	0	10	0	0	0	-0.538462	0.0433333
Middle Marcala 2	7	7140–6960 cal BP	7050	180	0	0	0	0	0	0	0	0	0	0	0	0	0	0	0	0	0	0	0	0	0	0	0	0	0	0	0	0	0	0	—	0
Middle Marcala 1	6	7570–7265 cal BP	7420	305	0	26	20	1	0	0	0	47	35	31	23	19	32	4	0	0	0	1	0	0	0	0	5	0	0	0	150	0	0	0	-0.522843	0.645902
Early Marcala 2	5	8090–7865 cal BP	7980	225	3	42	29	3	1	0	0	78	28	9	25	6	17	4	0	1	0	0	0	0	0	1	0	0	0	0	91	0	0	0	-0.0963855	0.737778
Early Marcala 1	4	8945–8520 cal BP	8735	425	0	23	0	0	0	0	0	23	35	22	63	3	5	0	0	4	0	0	0	0	0	0	0	0	0	0	132	0	0	0	-0.703226	0.364706
Late Esperanza	3	10020–9520 cal BP	9770	500	0.67	0	0	0	0	0	0	0.67	0	0	0	0	0	0	0	2	0	0	0	0	0	0	0	0	0	0	2	0	0	0	-1	0.004
Middle Esperanza	2	10705–10210 cal BP	10460	495	3.67	107	8	2	0	0	0	120.67	72	1	14	9	22	0	0	17	0	1	0	2	0	0	0	0	0	0	138	0	0	0	-0.0823529	0.515152
Early Esperanza	1	10985–10705 cal BP	10845	280	0.67	33	6	0	0	0	0	39.67	43	0	19	7	16	0	0	1	0	0	0	0	1	0	0	0	0	0	87	0	0	0	-0.380952	0.45
